# Supplementary material for: ORRM5, an RNA recognition motif-containing protein, has a unique effect on mitochondrial RNA editing
Source: J Exp Bot. 2017 May 26;68(11):2833–47. doi: 10.1093/jxb/erx139 (PMC5853588; doi:10.1093/jxb/erx139)
Supplement: supplementary_table_S1 [file erx139_suppl_supplementary_table_s1.xlsx]

## Sheet: Sheet1
Supplementary Table S1. Primers used in this study
ORRM5-345F	AGTGCTCCACGGGCTTATG
ORRM5-345R	TGGTCTATCATTAGCAGGAT
mitoR-orrm5-345F	CTCTAGATATCTGCTTCAGCAAAAACCCAGTGCTCCACGGGCTTATG
ccmB-1F	ATGAGACGACTTTTTCTTGA
ccmB-440R	ATTCCAAGAGCCGAACGAGA
orrm5-345RTAG	CTATGGTCTATCATTAGCAGGA
orrm5-345FATG	ATGAGTGCTCCACGGGCTT
ccmC-102F	TCATTTAAGTCTTGGGGTAG
ccmC-667R	CGAGAAAAGATGGAATAGGAAGA
ORRM5-F	ATGGCTTTCTGTAACAAACTCG
ORRM5-R	TTAGAAACCACCACCACCA
ORRM5-R-stop	GAAACCACCACCACCATCA
ORRM5-97F	ATGTCTACCAAGCTTTTCATCG
orrm5-2-LP	TTAGAATGCACCTAATGGGGG
orrm5-2-RP	CTACTTGTTTTGGATCAGCCC
orrm5-3-LP	TCATGATGTGTATCGGCTTTG
orrm5-3-RP	CTACTTGTTTTGGATCAGCCC
nad5-ex1F	TTTATGAAGTCGCACCGGG
nad5-ex2R	AATTAACATCACTACGGTCGGG
nad5-in1R	TCTACTCGGCAATTCATCCG
