# Supplementary material for: ORRM5, an RNA recognition motif-containing protein, has a unique effect on mitochondrial RNA editing
Source: J Exp Bot. 2017 May 26;68(11):2833–47. doi: 10.1093/jxb/erx139 (PMC5853588; doi:10.1093/jxb/erx139)
Supplement: supplementary_dataset_S1 [file erx139_suppl_supplementary_dataset_s1.xlsx]

## Sheet: Sheet1
Supplementary Dataset S1. Number of reads at each editing site (gene-position) for each library (genotype) . X_n_C: number of unedited reads, X_n_T: number of edited reads,X_n_Tfr (editing extent): X_n_T/ (X_n_C+ X_n_T).
#Gene	position ATG	ORRM5-3_1_C	ORRM5-3_1_T	ORRM5-3_1_Tfr	ORRM5-3_2_C	ORRM5-3_2_T	ORRM5-3_2_Tfr	ORRM5-3_Tfr	orrm5-2_1_C	orrm5-2_1_T	orrm5-2_1_Tfr	orrm5-2_2_C	orrm5-2_2_T	orrm5-2_2_Tfr	orrm5-2_Tfr	orrm5-3_1_C	orrm5-3_1_T	orrm5-3_1_Tfr	orrm5-3_2_C	orrm5-3_2_T	orrm5-3_2_Tfr	orrm5_3_Tfr	T5_C	T5_T	T5_Tfr	T6_C	T6_T	T6_Tfr	T7_C	T7_T	T7_Tfr	T8_C	T8_T	T8_Tfr	T9_C	T9_T	T9_Tfr	T10_C	T10_T	T10_Tfr	T11_C	T11_T	T11_Tfr	T12_C	T12_T	T12_Tfr
accD	794	132	7559	0.982837	68	4870	0.986229	0.984163	0	146	1	4	1793	0.997774	0.997941	4	1827	0.997815	6	2644	0.997736	0.997768	104	5155	0.980224	30	3345	0.991111	51	4072	0.98763	82	3656	0.978063	229	6072	0.963657	565	7926	0.933459	100	7872	0.987456	76	2989	0.975204
accD	1568	3862	9178	0.703834	1933	6255	0.763923	0.727011	13	132	0.910345	133	1487	0.917901	0.91728	169	1539	0.901054	224	2229	0.908683	0.905552	2212	7076	0.761843	1271	4737	0.788449	1259	5693	0.818901	1933	4421	0.695782	3061	7531	0.711008	4258	9321	0.686428	2931	10391	0.779988	1267	3769	0.748411
atpF	92	311	7790	0.96161	94	3104	0.970607	0.964156	92	2915	0.969405	110	2946	0.964005	0.966683	122	4184	0.971667	249	7041	0.965844	0.968006	178	9558	0.981717	121	7264	0.983615	127	6997	0.982173	254	11437	0.978274	403	15414	0.974521	235	9121	0.974882	155	11354	0.986532	121	8513	0.985986
clpF	559	310	4079	0.929369	353	6534	0.948744	0.941203	51	5385	0.990618	67	4414	0.985048	0.988101	44	4357	0.990002	25	4481	0.994452	0.992253	213	6840	0.9698	258	5135	0.95216	313	5648	0.947492	599	6155	0.911312	409	7034	0.945049	487	7667	0.940275	185	5280	0.966148	100	2787	0.965362
matK	640	247	4437	0.947267	237	2899	0.924426	0.938107	14	377	0.964194	72	2450	0.971451	0.970477	47	1611	0.971653	46	2262	0.980069	0.976551	248	2934	0.922062	178	2421	0.931512	162	2817	0.945619	164	2351	0.934791	427	3803	0.899054	573	5975	0.912492	385	6306	0.94246	242	2360	0.906995
ndhB	149	14	2930	0.995245	17	1782	0.99055	0.993464	58	2228	0.974628	34	2579	0.986988	0.981221	98	4621	0.979233	157	3370	0.955486	0.969076	13	2347	0.994492	17	2917	0.994206	9	2142	0.995816	17	2088	0.991924	16	3547	0.995509	22	3325	0.993427	16	2382	0.993328	2	470	0.995763
ndhB	467	51	7260	0.993024	53	4189	0.987506	0.990998	10	1225	0.991903	16	1319	0.988015	0.989883	31	2382	0.987153	37	1785	0.979693	0.983943	155	6224	0.975702	162	6502	0.97569	145	5130	0.972512	166	4755	0.966267	111	8485	0.987087	132	8189	0.984137	110	7212	0.984977	44	2464	0.982456
ndhB	586	55	6896	0.992087	51	4060	0.987594	0.990418	10	1294	0.992331	9	1447	0.993819	0.993116	18	2623	0.993184	21	2016	0.989691	0.991663	63	5781	0.98922	94	6197	0.985058	57	4935	0.988582	83	4606	0.982299	79	7652	0.989781	92	7955	0.988567	67	6698	0.990096	17	1947	0.991344
ndhB	708	6269	845	0.11878	3646	355	0.0887278	0.107962	587	623	0.514876	854	658	0.435185	0.47061	1669	1015	0.378167	1004	960	0.488798	0.424914	5439	350	0.0604595	5714	330	0.0545996	4772	271	0.0537379	4384	192	0.041958	7107	475	0.0626484	7616	442	0.0548523	6515	422	0.0608332	1894	120	0.0595829
ndhB	726	6317	780	0.109906	3674	358	0.0887897	0.102255	501	723	0.590686	736	762	0.508678	0.545555	1578	1099	0.410534	1019	988	0.492277	0.445559	5446	280	0.0488998	5801	227	0.0376576	4792	216	0.043131	4421	160	0.0349269	7322	317	0.0414976	7810	343	0.0420704	6608	289	0.0419023	2028	53	0.0254685
ndhB	746	44	7029	0.993779	33	3978	0.991773	0.993053	4	1207	0.996697	7	1495	0.99534	0.995945	15	2666	0.994405	9	2019	0.995562	0.994903	48	5575	0.991464	49	5898	0.991761	35	4949	0.992978	33	4443	0.992627	69	7555	0.99095	94	8009	0.988399	62	6749	0.990897	27	2080	0.987186
ndhB	830	21	7274	0.997121	20	4178	0.995236	0.996433	2	1286	0.998447	8	1466	0.994573	0.996379	8	2581	0.99691	9	2054	0.995637	0.996346	65	5726	0.988776	69	6101	0.988817	39	5017	0.992286	42	4506	0.990765	39	7784	0.995015	42	8308	0.99497	73	6769	0.989331	20	2284	0.991319
ndhB	836	243	6940	0.96617	133	4073	0.968379	0.966986	40	1254	0.969088	37	1420	0.974605	0.97201	88	2510	0.966128	70	1971	0.965703	0.965941	103	5661	0.98213	128	6015	0.979163	97	4935	0.980723	138	4340	0.969183	154	7590	0.980114	202	8023	0.975441	135	6692	0.980226	61	2245	0.973547
ndhB	872	77	7100	0.989271	68	4132	0.98381	0.987255	6	1316	0.995461	12	1437	0.991718	0.993504	24	2597	0.990843	20	2023	0.99021	0.990566	111	5759	0.98109	105	5945	0.982645	69	5010	0.986415	109	4382	0.975729	131	7744	0.983365	134	7999	0.983524	139	6798	0.979963	27	2184	0.987788
ndhB	1255	16	7394	0.997841	16	4347	0.996333	0.997282	4	1274	0.99687	1	1385	0.999278	0.998123	5	2263	0.997795	7	1780	0.996083	0.997041	9	5934	0.998486	14	6113	0.997715	13	5145	0.99748	16	4420	0.996393	112	7391	0.985073	36	7970	0.995503	40	6898	0.994235	12	1742	0.993158
ndhB	1481	60	12822	0.995342	80	7172	0.988969	0.993047	8	1795	0.995563	17	1808	0.990685	0.993109	16	3093	0.994854	20	2430	0.991837	0.993524	81	10640	0.992445	134	10583	0.987497	62	8551	0.992802	89	7746	0.988641	183	13773	0.986887	145	13801	0.989603	180	12299	0.985576	72	4649	0.984749
ndhD	2	2225	3795	0.630399	1856	1708	0.479237	0.574186	1795	1671	0.482112	1111	1254	0.530233	0.501629	922	798	0.463953	2218	1320	0.373092	0.402815	2573	2460	0.488774	1975	2946	0.598659	1661	2315	0.582243	1960	2000	0.505051	3067	3330	0.520557	2916	3691	0.55865	1849	3436	0.650142	587	880	0.599864
ndhD	383	88	7091	0.987742	45	4236	0.989488	0.988394	12	2909	0.995892	8	2340	0.996593	0.996204	6	1485	0.995976	24	3409	0.993009	0.993907	69	5882	0.988405	71	5734	0.987769	46	4796	0.9905	90	4651	0.981017	123	7909	0.984686	86	8013	0.989381	50	6744	0.992641	25	2025	0.987805
ndhD	674	477	7539	0.940494	375	4428	0.921924	0.933536	43	2909	0.985434	26	2523	0.9898	0.987457	19	1680	0.988817	73	3593	0.980087	0.982852	497	5901	0.922319	288	6159	0.955328	264	4972	0.94958	328	4482	0.931809	332	7642	0.958365	430	7813	0.947835	242	6995	0.966561	91	2242	0.960994
ndhD	878	817	6256	0.88449	622	3638	0.853991	0.873026	111	2663	0.959986	83	2239	0.964255	0.961931	75	1503	0.952471	250	3015	0.92343	0.932893	832	4921	0.85538	522	5309	0.910478	541	4155	0.884796	607	3673	0.858178	646	6343	0.907569	835	6406	0.884684	407	6098	0.937433	133	1824	0.932039
ndhD	887	903	6316	0.874913	630	3671	0.853522	0.866927	121	2596	0.955466	85	2215	0.963043	0.95894	75	1501	0.952411	235	2997	0.92729	0.935524	719	5086	0.876141	445	5427	0.924217	428	4301	0.909495	577	3771	0.867295	630	6551	0.912268	795	6567	0.892013	397	6213	0.939939	127	1907	0.937561
ndhF	290	10	3402	0.997069	5	2405	0.997925	0.997424	0	366	1	2	509	0.996086	0.997719	1	295	0.996622	0	409	1	0.998582	19	4335	0.995636	13	3619	0.996421	7	5354	0.998694	14	4580	0.996953	40	6803	0.994155	24	4850	0.995076	10	2784	0.996421	4	1012	0.996063
ndhG	50	703	3542	0.834393	622	2879	0.822336	0.828944	391	2202	0.849209	195	961	0.831315	0.843692	175	870	0.832536	167	1030	0.860485	0.847458	1168	6622	0.850064	612	4062	0.869063	768	5560	0.878635	1065	5506	0.837924	1692	7199	0.809695	2776	11343	0.803386	1398	9067	0.866412	868	5371	0.860875
petL	5	8	191	0.959799	13	172	0.92973	0.945312	42	148	0.778947	9	86	0.905263	0.821053	26	145	0.847953	42	164	0.796117	0.819629	6	104	0.945455	15	236	0.940239	8	97	0.92381	17	216	0.927039	69	584	0.894334	21	179	0.895	7	140	0.952381	1	1	0.5
psbE	214	32	12189	0.997382	73	21109	0.996554	0.996857	49	11141	0.995621	63	14750	0.995747	0.995693	42	8014	0.994786	45	9675	0.99537	0.995106	46	18244	0.997485	26	11306	0.997706	36	14550	0.997532	48	17111	0.997203	44	16003	0.997258	64	22768	0.997197	53	14145	0.996267	12	3542	0.996624
psbF	77	11	1137	0.990418	21	1493	0.986129	0.987979	4	336	0.988235	1	180	0.994475	0.990403	3	216	0.986301	2	421	0.995272	0.992212	3	432	0.993103	9	586	0.984874	3	377	0.992105	8	688	0.988506	13	1219	0.989448	71	5231	0.986609	19	1251	0.985039	14	730	0.981183
psbZ	50	151	4453	0.967202	136	2179	0.941253	0.95852	154	2914	0.949804	125	2457	0.951588	0.950619	155	3045	0.951562	196	3418	0.945766	0.948488	174	3681	0.954864	88	2647	0.967824	67	2416	0.973017	175	4540	0.962884	339	7182	0.954926	158	3637	0.958366	186	4584	0.961006	0	19	1
rpl23	89	990	7713	0.886246	519	4468	0.895929	0.889774	424	7887	0.948983	198	4298	0.955961	0.951433	380	6241	0.942607	257	4812	0.9493	0.945509	774	7791	0.909632	701	5672	0.890005	433	5469	0.926635	951	6737	0.876301	2851	9822	0.775034	1359	4660	0.774215	1577	8557	0.844385	27	93	0.775
rpoA	200	494	3402	0.873203	262	1697	0.866258	0.87088	45	856	0.950055	69	1129	0.942404	0.945688	40	841	0.954597	110	1945	0.946472	0.94891	478	3373	0.875876	268	2014	0.882559	423	3415	0.889786	830	4628	0.84793	1089	4577	0.807801	939	3565	0.791519	493	2839	0.852041	95	600	0.863309
rpoB	338	260	2016	0.885764	101	2592	0.962495	0.92735	47	677	0.935083	201	3593	0.947022	0.945108	91	1566	0.945081	42	676	0.941504	0.944	231	3130	0.93127	274	2533	0.902387	265	3085	0.920896	230	2584	0.918266	259	1754	0.871336	513	3985	0.885949	416	4713	0.918893	180	1516	0.893868
rpoB	551	179	1841	0.911386	101	2175	0.955624	0.934823	74	619	0.893218	209	3316	0.940709	0.932907	83	1206	0.935609	33	661	0.95245	0.941503	175	2789	0.940958	167	2294	0.932141	167	2778	0.943294	137	2381	0.945592	199	1498	0.882734	468	3718	0.888199	328	4379	0.930317	182	1639	0.900055
rpoB	2432	89	1251	0.933582	96	2072	0.95572	0.947263	185	5574	0.967876	75	3578	0.979469	0.972376	75	4443	0.9834	56	3497	0.984239	0.983769	90	1646	0.948157	81	1355	0.943593	52	1499	0.966473	104	1840	0.946502	215	1651	0.88478	281	2073	0.880629	118	1277	0.915412	35	220	0.862745
rpoC1	488	8135	3177	0.280852	5900	2602	0.306046	0.291662	1390	768	0.355885	1037	743	0.417416	0.383697	971	614	0.387382	320	206	0.391635	0.388441	8420	3768	0.309157	6754	2809	0.293736	10129	4921	0.326977	7552	2343	0.236786	11066	2773	0.200376	12580	3516	0.218439	6839	2179	0.241628	3589	1022	0.221644
rps12-int		565	231	0.290201	387	157	0.288603	0.289552	2855	5460	0.656645	1845	2917	0.612558	0.64059	2157	4005	0.649951	1847	4448	0.706593	0.678574	508	240	0.320856	511	207	0.288301	329	112	0.253968	639	181	0.220732	802	290	0.265568	375	126	0.251497	480	184	0.277108	90	13	0.126214
rps14	80	379	10663	0.965677	337	4583	0.931504	0.955143	436	3583	0.891515	168	2142	0.927273	0.904566	256	2397	0.903505	319	2733	0.895478	0.899211	388	10888	0.965591	188	6977	0.973761	204	7929	0.974917	609	11804	0.950939	422	15302	0.973162	245	8829	0.973	229	13975	0.983878	167	7944	0.979411
rps14	149	48	469	0.907157	26	202	0.885965	0.900671	474	8114	0.944807	221	4386	0.95203	0.947329	358	5050	0.933802	330	5777	0.945964	0.940252	36	377	0.912833	82	523	0.864463	47	349	0.881313	133	626	0.824769	140	913	0.867047	58	385	0.869074	64	450	0.875486	16	122	0.884058
atp1	1110	3728	481	0.114279	2041	158	0.0718508	0.0997191	2153	363	0.144277	1291	217	0.143899	0.144135	2039	357	0.148998	1686	286	0.14503	0.147207	4707	217	0.0440699	2897	154	0.0504753	3183	92	0.0280916	2223	88	0.0380788	4135	296	0.0668021	6990	576	0.0761301	5092	468	0.0841727	3133	225	0.0670042
atp1	1178	38	4671	0.99193	13	2465	0.994754	0.992904	6	2784	0.997849	21	1625	0.987242	0.993913	18	2564	0.993029	20	1963	0.989914	0.991676	21	5335	0.996079	26	3306	0.992197	13	3480	0.996278	14	2611	0.994667	86	4837	0.982531	170	8322	0.979981	126	6018	0.979492	68	3756	0.982218
atp1	1292	23	4724	0.995155	11	2554	0.995712	0.99535	14	3381	0.995876	7	1791	0.996107	0.995956	9	2813	0.996811	12	2230	0.994648	0.995853	18	5024	0.99643	21	3289	0.993656	8	3382	0.99764	5	2542	0.998037	90	4301	0.979504	117	8440	0.986327	64	5844	0.989167	29	2487	0.988474
atp1	1415	43	2159	0.980472	25	1152	0.97876	0.979876	79	6991	0.988826	59	3573	0.983756	0.987105	90	5929	0.985047	72	4427	0.983996	0.984598	19	2401	0.992149	27	1613	0.983537	16	1566	0.989886	23	1388	0.9837	78	2214	0.965969	119	3883	0.970265	50	2481	0.980245	16	450	0.965665
atp1	1425	1300	507	0.280576	670	320	0.323232	0.295674	2538	4309	0.629327	1449	2080	0.589402	0.615748	2299	3531	0.60566	1653	2706	0.620785	0.612131	1667	288	0.147315	1172	213	0.153791	1207	96	0.0736761	1106	98	0.0813953	1521	435	0.222393	2551	765	0.2307	1643	424	0.205128	273	72	0.208696
atp1	1484	75	9007	0.991742	43	4731	0.990993	0.991484	36	5346	0.993311	22	2716	0.991965	0.992857	31	4543	0.993223	25	3394	0.992688	0.992994	49	10299	0.995265	77	6250	0.98783	49	6594	0.992624	33	5019	0.993468	242	9137	0.974198	332	16428	0.980191	280	11197	0.975603	97	4476	0.978789
atp4	55	4808	123	0.0249442	2810	59	0.0205647	0.0233333	2958	188	0.0597584	3135	227	0.0675193	0.0637677	2263	136	0.0566903	3870	223	0.0544833	0.0552988	7097	80	0.0111467	4521	93	0.020156	5042	49	0.00962483	5656	67	0.0117071	9678	239	0.0241	12448	253	0.0199197	11014	277	0.0245328	4484	89	0.0194621
atp4	89	46	5164	0.991171	34	2994	0.988771	0.990289	31	3489	0.991193	78	3721	0.979468	0.985107	57	2665	0.97906	58	4613	0.987583	0.984445	61	7434	0.991861	68	4877	0.986249	54	5268	0.989853	60	6035	0.990156	258	10237	0.975417	271	13195	0.979875	242	11517	0.97942	90	4547	0.980591
atp4	138	93	1008	0.915531	92	591	0.8653	0.8963	423	3517	0.89264	634	3544	0.848253	0.869796	487	2535	0.838848	674	4491	0.869506	0.85819	169	1191	0.875735	124	1028	0.892361	174	865	0.832531	250	1161	0.822821	208	1951	0.903659	267	2698	0.909949	160	1856	0.920635	28	347	0.925333
atp4	144	974	272	0.218299	602	176	0.226221	0.221344	2828	1188	0.295817	2968	1303	0.305081	0.300591	2245	846	0.273698	3873	1434	0.270209	0.271493	1358	185	0.119896	1113	144	0.114558	1047	122	0.104363	1419	127	0.0821475	2075	286	0.121135	2934	372	0.112523	2058	245	0.106383	408	43	0.0953437
atp4	215	22	2035	0.989305	17	1223	0.98629	0.988171	22	1746	0.987557	19	1834	0.989746	0.988677	20	1330	0.985185	31	2366	0.987067	0.986389	12	2656	0.995502	20	1875	0.989446	17	2019	0.99165	12	2244	0.994681	85	3504	0.976317	112	5135	0.978654	69	4089	0.983405	34	1095	0.969885
atp4	248	33	2109	0.984594	12	1225	0.990299	0.986682	23	1552	0.985397	7	1631	0.995726	0.990663	15	1188	0.987531	26	2160	0.988106	0.987902	26	2636	0.990233	13	1904	0.993219	27	2091	0.987252	25	2218	0.988854	99	3548	0.972854	139	5209	0.974009	77	4252	0.982213	32	1244	0.974922
atp4	250	320	1816	0.850187	170	1059	0.861676	0.854383	72	1503	0.954286	85	1546	0.947885	0.951029	82	1125	0.932063	142	2045	0.935071	0.934001	440	2204	0.833585	285	1603	0.849047	458	1667	0.784471	509	1729	0.772565	578	3073	0.841687	840	4477	0.842016	636	3703	0.853422	230	1058	0.821429
atp4	251	24	2127	0.988842	12	1232	0.990354	0.989396	13	1557	0.99172	7	1626	0.995713	0.993756	7	1197	0.994186	17	2170	0.992227	0.992922	6	2645	0.997737	20	1878	0.989463	25	2102	0.988246	23	2219	0.989741	64	3565	0.982364	91	5246	0.982949	48	4304	0.988971	21	1281	0.983871
atp4	382	917	1640	0.641377	530	891	0.627023	0.636249	362	1931	0.842128	473	2010	0.809505	0.825168	413	1455	0.778908	668	2610	0.796217	0.789934	1817	1120	0.381342	1299	973	0.428257	1704	679	0.284935	1775	687	0.279041	2032	2052	0.502449	3057	2597	0.459321	2381	2081	0.466383	716	607	0.458806
atp4	395	27	2145	0.987569	19	1200	0.984413	0.986435	21	2310	0.990991	25	2505	0.990119	0.990537	16	1911	0.991697	46	3281	0.986174	0.988199	37	2472	0.985253	26	1925	0.986674	69	1972	0.966193	63	2116	0.971088	96	3560	0.973742	136	4720	0.971993	87	3751	0.977332	28	1064	0.974359
atp4	416	38	1681	0.977894	34	969	0.966102	0.973549	58	5260	0.989094	84	5340	0.984513	0.986781	67	4000	0.983526	121	6641	0.982106	0.982639	63	1925	0.96831	42	1543	0.973502	98	1501	0.938712	106	1706	0.941501	134	2861	0.955259	176	3683	0.954392	81	2884	0.972681	31	777	0.961634
atp4	525	4585	778	0.145068	2566	471	0.155087	0.14869	2911	709	0.195856	3052	482	0.136389	0.16648	2240	457	0.169448	3460	952	0.215775	0.198199	6207	961	0.134068	4090	512	0.111256	4685	598	0.113193	5194	688	0.116967	9157	979	0.0965864	11969	1354	0.101629	10626	1155	0.0980392	4509	411	0.0835366
atp6	71	7626	169	0.0216806	5216	72	0.0136157	0.0184209	4633	150	0.0313611	2757	66	0.0233794	0.0283986	3732	85	0.0222688	5671	185	0.0315915	0.0279127	5244	70	0.0131728	6505	57	0.00868638	5480	64	0.011544	7584	57	0.00745976	16100	205	0.0125728	9895	122	0.0121793	6668	76	0.0112693	4986	73	0.0144297
atp6	475	98	4391	0.978169	51	2915	0.982805	0.980013	32	2646	0.988051	50	1781	0.972693	0.981814	56	2468	0.977813	103	3393	0.970538	0.973588	23	3172	0.992801	50	3576	0.986211	13	3333	0.996115	25	4543	0.994527	346	9044	0.963152	216	5614	0.96295	110	3956	0.972946	67	2211	0.970588
atp8	78	11918	280	0.0229546	6551	170	0.0252939	0.0237856	1515	96	0.0595903	2361	170	0.0671671	0.0642202	2111	149	0.0659292	2740	163	0.0561488	0.06043	15247	237	0.0153061	9418	129	0.0135121	10743	108	0.009953	8462	65	0.00762285	17830	331	0.0182259	22101	384	0.0170781	17912	293	0.0160945	9605	111	0.0114245
atp8	303	2779	139	0.0476354	1576	75	0.045427	0.0468374	846	61	0.0672547	1288	80	0.0584795	0.061978	1233	63	0.0486111	1666	75	0.0430787	0.0454396	3188	85	0.0259701	2198	104	0.0451781	2531	69	0.0265385	2036	34	0.0164251	3447	163	0.0451524	4916	252	0.0487616	3375	148	0.0420097	599	26	0.0416
atp8	389	10020	2644	0.208781	5661	1310	0.187921	0.201375	759	1121	0.596277	1333	1132	0.459229	0.518527	955	1254	0.567678	1440	1536	0.516129	0.538091	15173	1050	0.0647229	8780	688	0.0726658	10698	363	0.032818	8570	354	0.0396683	16057	2084	0.114878	20670	2617	0.11238	17514	1257	0.066965	8347	709	0.0782906
atp8	408	11960	465	0.0374245	6520	301	0.0441284	0.0398005	1607	139	0.0796105	2117	147	0.0649293	0.0713217	1812	184	0.0921844	2479	240	0.0882677	0.0899258	15686	312	0.0195024	9047	228	0.0245822	10787	117	0.01073	8643	82	0.00939828	17057	730	0.0410412	22068	810	0.0354052	18061	450	0.0243099	8775	258	0.0285619
atp9	53	103	11060	0.990773	42	5196	0.991982	0.991159	16	6146	0.997403	13	3762	0.996556	0.997082	18	4356	0.995885	25	4646	0.994648	0.995246	37	6944	0.9947	16	3942	0.995958	92	4862	0.981429	78	7323	0.989461	118	12560	0.990693	423	45839	0.990856	259	19831	0.987108	16	1427	0.988912
atp9	83	155	11160	0.986301	62	5254	0.988337	0.986952	33	6256	0.994753	23	3813	0.994004	0.994469	41	4402	0.990772	45	4719	0.990554	0.990659	26	7024	0.996312	30	4004	0.992563	21	5010	0.995826	39	7488	0.994819	193	12679	0.985006	714	46103	0.984749	342	19932	0.983131	21	1448	0.985705
atp9	117	361	64	0.150588	167	39	0.18932	0.163233	9127	3757	0.291602	5660	2044	0.265317	0.281766	6505	2242	0.256316	6711	2660	0.283854	0.27056	152	32	0.173913	166	28	0.14433	191	8	0.040201	280	25	0.0819672	427	117	0.215074	1164	279	0.193347	464	83	0.151737	49	11	0.183333
atp9	167	143	10435	0.986481	47	4728	0.990157	0.987625	42	6874	0.993927	42	4017	0.989653	0.992346	53	4504	0.98837	64	4844	0.98696	0.987639	27	6473	0.995846	23	3645	0.99373	13	4783	0.997289	27	6711	0.995993	157	11993	0.987078	595	43247	0.986429	287	17706	0.984049	51	3510	0.985678
atp9	224	166	10163	0.983929	79	4579	0.98304	0.983652	38	6764	0.994413	37	3938	0.990692	0.993041	47	4395	0.989419	64	4709	0.986591	0.987954	52	6314	0.991832	27	3519	0.992386	25	4633	0.994633	46	6518	0.992992	191	11633	0.983846	670	42276	0.984399	292	17372	0.983469	36	3487	0.989781
ccmB	16	487	6542	0.930716	418	4006	0.905515	0.920981	446	3084	0.873654	595	3534	0.855897	0.864081	722	3291	0.820085	624	3098	0.832348	0.825986	305	3708	0.923997	305	3543	0.920738	555	3830	0.873432	871	4927	0.849776	1338	8909	0.869425	975	6538	0.870225	619	4977	0.889385	393	2819	0.877646
ccmB	28	306	6845	0.957209	346	4162	0.923248	0.944078	424	3123	0.880462	608	3553	0.853881	0.866113	736	3321	0.818585	619	3144	0.835504	0.826726	192	3888	0.952941	202	3726	0.948574	260	4194	0.941626	348	5575	0.941246	1163	9294	0.888783	880	6748	0.884636	469	5209	0.9174	335	2889	0.896092
ccmB	44	7150	225	0.0305085	4477	145	0.0313717	0.030841	3462	134	0.0372636	4038	176	0.0417655	0.0396927	3947	173	0.0419903	3610	206	0.0539832	0.0477571	4054	145	0.034532	3945	134	0.0328512	4481	113	0.0245973	6046	107	0.0173899	10562	274	0.0252861	7690	172	0.0218774	5691	149	0.0255137	3184	70	0.021512
ccmB	45	7248	135	0.0182852	4569	61	0.0131749	0.0163157	3562	33	0.00917942	4159	56	0.0132859	0.0113956	4068	60	0.0145349	3759	59	0.0154531	0.0149761	4158	49	0.0116473	4031	53	0.0129775	4549	52	0.0113019	6089	69	0.0112049	10752	100	0.00921489	7746	135	0.0171298	5790	57	0.00974859	3235	23	0.00705955
ccmB	48	7281	112	0.0151495	4580	61	0.0131437	0.0143759	3540	68	0.018847	4180	52	0.0122873	0.0153061	4058	84	0.0202801	3734	86	0.0225131	0.0213514	4185	42	0.00993612	4061	38	0.00927055	4584	29	0.00628658	6145	40	0.00646726	10826	78	0.00715334	7822	91	0.0115001	5819	35	0.00597882	3248	13	0.00398651
ccmB	71	35	571	0.942244	32	364	0.919192	0.933134	512	3208	0.862366	730	3605	0.831603	0.84581	828	3409	0.804579	699	3245	0.822769	0.813348	21	297	0.933962	26	404	0.939535	34	347	0.910761	51	606	0.922374	169	946	0.84843	99	599	0.858166	47	384	0.890951	10	91	0.90099
ccmB	75	540	74	0.120521	372	33	0.0814815	0.105005	2667	1094	0.29088	2998	1377	0.314743	0.303712	3145	1125	0.263466	2988	1009	0.252439	0.258135	305	18	0.0557276	409	36	0.0808989	377	19	0.0479798	659	21	0.0308824	1020	124	0.108392	653	68	0.0943135	407	38	0.0853933	88	13	0.128713
ccmB	80	179	460	0.719875	132	291	0.687943	0.707156	1520	2290	0.60105	1832	2595	0.586176	0.593056	1793	2524	0.584665	1606	2451	0.604141	0.594101	94	242	0.720238	94	374	0.799145	154	255	0.623472	264	439	0.624467	399	807	0.669154	247	496	0.667564	110	357	0.764454	35	74	0.678899
ccmB	128	136	896	0.868217	116	637	0.84595	0.858824	418	745	0.640585	471	809	0.632031	0.636103	533	778	0.59344	556	875	0.611461	0.602845	67	604	0.900149	68	644	0.904494	119	720	0.858164	187	905	0.828755	364	1470	0.801527	312	1026	0.766816	153	746	0.829811	55	190	0.77551
ccmB	137	92	1079	0.921435	100	780	0.886364	0.906387	319	905	0.739379	369	922	0.714175	0.726441	433	852	0.663035	459	992	0.683666	0.673977	67	707	0.913437	54	717	0.929961	88	835	0.904659	148	1016	0.872852	365	1601	0.814344	307	1206	0.797092	149	863	0.852767	65	240	0.786885
ccmB	138	1089	114	0.0947631	819	76	0.0849162	0.0905624	1096	130	0.106036	1176	125	0.0960799	0.10091	1183	101	0.0786604	1341	124	0.0846416	0.0818479	731	45	0.0579897	729	51	0.0653846	903	30	0.0321543	1134	42	0.0357143	1921	80	0.03998	1465	75	0.0487013	981	56	0.0540019	301	16	0.0504732
ccmB	148	129	1363	0.913539	126	970	0.885036	0.901468	329	1009	0.754111	390	971	0.713446	0.733605	434	896	0.673684	467	1030	0.688043	0.681288	73	885	0.9238	70	849	0.92383	106	982	0.902574	154	1197	0.88601	422	1898	0.818103	365	1485	0.802703	160	1160	0.878788	80	338	0.808612
ccmB	149	130	1385	0.914191	123	991	0.889587	0.903766	328	1020	0.756677	380	984	0.721408	0.738938	428	909	0.67988	450	1062	0.702381	0.691822	79	893	0.918724	72	866	0.923241	143	952	0.869406	205	1166	0.850474	417	1922	0.821719	368	1514	0.804463	163	1179	0.878539	79	348	0.814988
ccmB	154	128	1561	0.924216	133	1082	0.890535	0.910124	332	1077	0.764372	379	1030	0.731015	0.747693	427	951	0.690131	453	1098	0.70793	0.699556	88	968	0.916667	84	935	0.917566	143	1050	0.880134	209	1299	0.861406	444	2090	0.824783	386	1647	0.810133	196	1256	0.865014	82	397	0.82881
ccmB	159	167	1630	0.907067	154	1156	0.882443	0.896685	333	1113	0.76971	385	1069	0.735213	0.752414	431	980	0.694543	467	1140	0.709396	0.702452	141	1007	0.877178	105	984	0.903581	273	996	0.78487	367	1225	0.769472	491	2195	0.8172	450	1702	0.790892	212	1335	0.862961	102	425	0.806452
ccmB	160	169	1650	0.907092	153	1166	0.884003	0.897387	335	1119	0.769601	380	1080	0.739726	0.754633	431	994	0.697544	472	1142	0.707559	0.702863	120	1041	0.896641	95	1003	0.913479	224	1058	0.825273	298	1323	0.816163	497	2223	0.817279	453	1726	0.792106	219	1347	0.860153	103	432	0.807477
ccmB	164	279	1659	0.856037	231	1156	0.833453	0.846617	386	1122	0.744032	411	1093	0.726729	0.735392	471	991	0.677839	554	1094	0.663835	0.670418	205	1009	0.831137	168	997	0.855794	423	941	0.689883	585	1116	0.656085	655	2200	0.770578	577	1715	0.748255	276	1374	0.832727	139	452	0.764805
ccmB	172	152	2014	0.929825	146	1398	0.90544	0.919677	330	1241	0.789943	378	1210	0.761965	0.775878	421	1121	0.726978	427	1284	0.750438	0.739318	82	1228	0.937405	76	1185	0.93973	157	1321	0.893775	204	1656	0.890323	465	2659	0.851152	405	2094	0.837935	186	1627	0.897408	95	587	0.860704
ccmB	179	205	2160	0.913319	178	1487	0.893093	0.904963	341	1280	0.789636	384	1252	0.765281	0.777403	429	1147	0.727792	495	1278	0.720812	0.724097	119	1300	0.916138	110	1249	0.919058	228	1391	0.859172	297	1690	0.850528	547	2858	0.839354	469	2240	0.826873	270	1709	0.863567	129	658	0.836086
ccmB	181	152	2253	0.936798	158	1546	0.907277	0.924556	329	1315	0.799878	375	1282	0.773687	0.786731	404	1193	0.747026	437	1350	0.755456	0.751478	102	1345	0.929509	69	1317	0.950216	212	1453	0.872673	252	1788	0.876471	452	3020	0.869816	404	2367	0.854204	201	1843	0.901663	96	716	0.881773
ccmB	193	728	2289	0.758701	588	1492	0.717308	0.741809	675	1092	0.617997	633	1167	0.648333	0.633305	652	1058	0.618713	752	1177	0.610161	0.61418	520	1285	0.711911	372	1309	0.778703	760	1271	0.6258	971	1521	0.610353	1422	2879	0.669379	1215	2203	0.644529	609	1964	0.763311	272	786	0.742911
ccmB	194	734	2330	0.760444	570	1544	0.730369	0.748165	680	1093	0.616469	629	1187	0.653634	0.635274	648	1071	0.623037	753	1189	0.612255	0.617318	509	1327	0.722767	369	1343	0.784463	732	1324	0.643969	931	1602	0.632452	1419	2949	0.675137	1227	2241	0.646194	611	2009	0.766794	269	807	0.75
ccmB	196	2987	160	0.0508421	2073	98	0.0451405	0.0485145	1692	109	0.0605219	1698	139	0.0756668	0.0681693	1630	114	0.065367	1869	108	0.0546282	0.0596614	1836	41	0.0218434	1720	54	0.0304397	2090	30	0.0141509	2558	47	0.0180422	4315	180	0.0400445	3447	139	0.0387619	2590	97	0.0360997	1094	44	0.0386643
ccmB	271	5156	149	0.0280867	3209	128	0.0383578	0.0320528	1966	101	0.0488631	2260	144	0.0599002	0.0547976	2028	108	0.0505618	2215	64	0.0280825	0.0389581	2877	69	0.0234216	2982	72	0.0235756	3247	51	0.0154639	3951	69	0.0171642	7190	396	0.0522014	5508	146	0.0258224	4128	165	0.0384347	2212	84	0.0365854
ccmB	286	306	5003	0.942362	335	2994	0.899369	0.925793	281	1801	0.865034	360	2114	0.854487	0.859306	366	1821	0.832647	353	2023	0.851431	0.842428	158	2805	0.946676	181	2902	0.941291	213	3038	0.934482	350	3668	0.912892	937	6684	0.87705	758	4896	0.865936	427	3785	0.898623	241	2026	0.893692
ccmB	304	400	4539	0.919012	376	2683	0.877084	0.902976	298	1822	0.859434	398	2165	0.844713	0.851377	388	1882	0.829075	401	2047	0.836193	0.832768	252	2482	0.907827	235	2618	0.917631	473	2544	0.843222	629	3129	0.832624	1030	6036	0.854232	838	4378	0.83934	442	3412	0.885314	259	1843	0.876784
ccmB	324	4538	196	0.0414026	2825	109	0.0371506	0.0397757	2138	176	0.0760588	2608	209	0.0741924	0.0750341	2309	184	0.0738067	2493	196	0.0728896	0.0733308	2424	191	0.0730402	2555	172	0.063073	2745	163	0.0560523	3431	196	0.0540392	6520	260	0.0383481	4785	255	0.0505952	3474	200	0.0544366	1885	88	0.0446021
ccmB	338	415	4063	0.907325	347	2419	0.874548	0.894809	311	2019	0.866524	447	2377	0.841714	0.85293	392	2129	0.844506	471	2239	0.826199	0.835022	237	2272	0.90554	232	2332	0.909516	362	2450	0.871266	508	2958	0.853433	1039	5381	0.838162	817	3944	0.828397	430	3047	0.87633	269	1530	0.850472
ccmB	367	848	2684	0.759909	693	1523	0.687274	0.731907	471	1644	0.777305	560	1978	0.779354	0.778423	523	1769	0.771815	625	1814	0.743747	0.757345	550	1457	0.725959	521	1498	0.741951	887	1422	0.615851	1243	1702	0.577929	1724	3398	0.663413	1314	2488	0.654392	605	2106	0.776835	328	887	0.730041
ccmB	379	756	2538	0.770492	646	1401	0.684416	0.737502	466	1593	0.773677	576	1872	0.764706	0.768804	539	1688	0.75797	649	1743	0.728679	0.742801	553	1326	0.705695	502	1399	0.735928	910	1303	0.588793	1250	1601	0.561557	1650	3099	0.652558	1173	2350	0.667045	591	1929	0.765476	303	780	0.720222
ccmB	380	375	2899	0.885461	274	1756	0.865025	0.87764	336	1730	0.837367	494	1973	0.799757	0.816898	440	1788	0.802513	515	1890	0.785863	0.79387	310	1548	0.833154	225	1674	0.881517	589	1604	0.731418	777	2066	0.726697	851	3895	0.820691	709	2797	0.797775	367	2132	0.853141	188	878	0.82364
ccmB	406	2159	639	0.228377	1320	397	0.231217	0.229457	805	1275	0.612981	931	1578	0.628936	0.621704	1045	1321	0.558326	1027	1451	0.585553	0.572254	1190	445	0.272171	1143	557	0.327647	1581	331	0.173117	2094	358	0.146003	2880	1174	0.289591	2241	740	0.248239	1374	749	0.352803	537	229	0.298956
ccmB	424	192	2037	0.913863	149	1231	0.892029	0.905514	287	1713	0.8565	445	1992	0.817398	0.835024	421	1877	0.816797	463	1991	0.811328	0.813973	185	1196	0.866039	135	1320	0.907216	367	1234	0.770768	424	1684	0.798861	504	2820	0.848375	429	2078	0.828879	240	1483	0.860708	81	471	0.853261
ccmB	428	141	1975	0.933365	105	1191	0.918981	0.927902	278	1701	0.859525	447	1974	0.815366	0.835227	420	1876	0.817073	436	1987	0.820058	0.818606	145	1181	0.890649	86	1287	0.937363	319	1217	0.792318	409	1624	0.798819	421	2733	0.866519	331	2066	0.861911	189	1435	0.883621	60	457	0.883946
ccmB	441	1747	129	0.0687633	1034	87	0.0776093	0.0720721	1689	245	0.12668	2049	321	0.135443	0.131506	1985	281	0.124007	2144	220	0.0930626	0.108207	1103	72	0.0612766	1156	112	0.0883281	1290	62	0.045858	1757	77	0.0419847	2620	245	0.0855148	1993	132	0.0621176	1299	122	0.085855	373	32	0.0790123
ccmB	467	112	1219	0.915853	104	682	0.867684	0.897969	286	1293	0.818873	415	1551	0.788911	0.802257	407	1447	0.780475	444	1547	0.776996	0.778674	105	739	0.875592	125	812	0.866596	181	791	0.813786	233	1109	0.826379	389	1692	0.813071	312	1220	0.796345	165	820	0.832487	34	224	0.868217
ccmB	475	81	1018	0.926297	58	586	0.909938	0.920252	675	4014	0.856046	847	4379	0.837926	0.846495	841	3834	0.820107	904	4273	0.825381	0.822879	48	648	0.931034	70	700	0.909091	96	700	0.879397	128	990	0.88551	304	1425	0.824176	206	1099	0.842146	118	687	0.853416	21	166	0.887701
ccmB	476	81	1001	0.925139	55	575	0.912698	0.920561	669	4003	0.856807	838	4367	0.839001	0.847423	837	3817	0.820155	889	4262	0.827412	0.823967	50	636	0.927114	66	694	0.913158	88	686	0.886305	129	970	0.882621	293	1404	0.827342	204	1089	0.842227	113	678	0.857143	20	164	0.891304
ccmB	485	77	835	0.91557	53	489	0.902214	0.910591	659	3901	0.855482	816	4253	0.839022	0.846817	803	3731	0.822894	858	4151	0.828708	0.825946	39	543	0.93299	48	604	0.92638	75	594	0.887892	115	837	0.879202	232	1262	0.844712	172	938	0.845045	97	575	0.855655	12	137	0.919463
ccmB	512	42	627	0.93722	29	332	0.919668	0.931068	568	3800	0.869963	677	4146	0.859631	0.864541	666	3641	0.845368	640	4136	0.865997	0.856215	39	307	0.887283	32	431	0.930886	96	326	0.772512	155	512	0.767616	135	897	0.869186	102	586	0.851744	61	385	0.863229	14	118	0.893939
ccmB	514	19	683	0.972934	15	363	0.960317	0.968519	548	3805	0.87411	666	4146	0.861596	0.86754	648	3647	0.849127	621	4140	0.869565	0.859872	15	335	0.957143	16	446	0.965368	45	395	0.897727	58	614	0.91369	109	946	0.896682	83	617	0.881429	41	420	0.911063	12	143	0.922581
ccmB	551	233	5639	0.96032	247	3403	0.932329	0.94959	472	3391	0.877815	580	3622	0.86197	0.86956	556	3127	0.849036	604	3563	0.855052	0.852229	227	3403	0.937466	159	3613	0.957847	447	3649	0.890869	597	4711	0.887528	880	8606	0.907232	632	6351	0.909494	365	4675	0.927579	283	2994	0.913641
ccmB	554	279	5588	0.952446	258	3389	0.929257	0.943557	510	3331	0.867222	573	3596	0.862557	0.864794	564	3103	0.846196	632	3498	0.846973	0.846608	207	3423	0.942975	183	3590	0.951497	421	3669	0.897066	494	4805	0.906775	951	8522	0.899609	648	6331	0.90715	387	4653	0.923214	293	2982	0.910534
ccmB	566	268	5588	0.954235	263	3369	0.927588	0.944035	466	3267	0.875167	555	3475	0.862283	0.868479	542	2978	0.846023	602	3356	0.847903	0.847018	251	3370	0.930682	195	3564	0.948125	503	3567	0.876413	663	4614	0.87436	916	8530	0.903028	704	6249	0.898749	420	4597	0.916285	298	2970	0.908813
ccmB	569	361	5496	0.938364	278	3352	0.923416	0.932645	475	3226	0.871656	543	3439	0.863636	0.8675	548	2934	0.842619	581	3342	0.851899	0.847535	226	3398	0.937638	209	3547	0.944356	353	3716	0.913246	489	4784	0.907263	998	8442	0.89428	723	6228	0.895986	453	4563	0.909689	325	2941	0.90049
ccmB	576	3658	2192	0.374701	2396	1230	0.339217	0.361123	1003	2647	0.725205	983	2911	0.74756	0.736744	938	2479	0.72549	1149	2683	0.700157	0.712098	2812	808	0.223204	2865	892	0.237423	3365	699	0.171998	4528	743	0.14096	6334	3091	0.327958	4940	2002	0.28839	3568	1443	0.287966	2407	859	0.263013
ccmB	596	1071	4703	0.814513	802	2771	0.775539	0.799615	1007	2459	0.709463	915	2756	0.750749	0.730699	876	2329	0.726677	990	2622	0.725914	0.726273	606	2982	0.831104	460	3228	0.875271	1054	2968	0.737941	1491	3696	0.712551	1824	7480	0.803955	1463	5396	0.786704	690	4273	0.860971	476	2771	0.853403
ccmC	103	138	6240	0.978363	173	4977	0.966408	0.973022	61	4710	0.987214	113	6458	0.982803	0.984659	106	3683	0.972024	128	5041	0.975237	0.973878	464	6760	0.93577	191	4842	0.96205	587	4570	0.886174	771	6134	0.888342	552	8488	0.938938	479	6300	0.929341	289	5795	0.952498	139	2004	0.935138
ccmC	133	64	6602	0.990399	104	5277	0.980673	0.986055	50	5414	0.990849	53	7494	0.992977	0.992084	58	4319	0.986749	73	5916	0.987811	0.987363	132	7376	0.982419	102	5206	0.980784	226	5123	0.957749	250	7040	0.965706	299	9206	0.968543	249	6809	0.964721	203	6097	0.967778	76	2117	0.965344
ccmC	176	1174	47	0.038493	903	22	0.0237838	0.0321528	6029	416	0.0645462	8284	572	0.064589	0.0645709	4805	326	0.0635354	6643	447	0.0630465	0.0632518	1266	16	0.0124805	1019	22	0.0211335	957	9	0.00931677	1475	7	0.00472335	1745	46	0.025684	1204	29	0.0235199	881	30	0.0329308	228	9	0.0379747
ccmC	179	19	1253	0.985063	22	927	0.976818	0.98154	120	6360	0.981481	175	8709	0.980302	0.980799	156	4997	0.969726	252	6843	0.964482	0.966688	88	1268	0.935103	23	1064	0.978841	164	867	0.840931	229	1328	0.852922	77	1805	0.959086	58	1253	0.955759	18	951	0.981424	18	238	0.929688
ccmC	184	225	1171	0.838825	282	766	0.730916	0.792553	2178	4373	0.667532	3019	5934	0.662795	0.664796	1772	3415	0.658377	2542	4635	0.645813	0.651084	535	1000	0.651466	199	1004	0.83458	524	623	0.543156	836	875	0.511397	519	1567	0.751198	348	1111	0.76148	154	928	0.857671	70	240	0.774194
ccmC	252	1686	1009	0.374397	1564	599	0.27693	0.331	2849	644	0.184369	3735	842	0.183963	0.184139	2177	533	0.196679	3163	703	0.181842	0.187956	2478	804	0.244973	1397	810	0.367014	1822	510	0.218696	2379	644	0.213033	2636	1150	0.303751	2101	867	0.292116	1465	1018	0.409988	508	271	0.347882
ccmC	270	2476	393	0.136982	2206	163	0.0688054	0.106147	3050	389	0.113114	3875	505	0.115297	0.114337	2334	257	0.0991895	3452	349	0.0918179	0.094806	3315	217	0.0614383	2101	203	0.0881076	2419	115	0.0453828	3054	162	0.0503731	3677	408	0.0998776	2910	296	0.0923269	2292	434	0.159208	820	82	0.0909091
ccmC	331	99	3350	0.971296	145	2695	0.948944	0.961202	101	2555	0.961973	110	3356	0.968263	0.965534	127	1971	0.939466	197	2891	0.936205	0.937524	190	3757	0.951862	89	2492	0.965517	280	2608	0.903047	324	3283	0.910175	300	4627	0.939111	265	3585	0.931169	146	3088	0.954855	81	1319	0.942143
ccmC	381	2192	827	0.273932	1857	501	0.212468	0.246978	1391	791	0.362511	1887	1129	0.374337	0.369373	1105	680	0.380952	1773	863	0.32739	0.349016	3101	477	0.133315	1727	568	0.247495	2471	225	0.083457	3093	242	0.0725637	3193	1254	0.281988	2551	878	0.256051	1955	911	0.317865	1093	356	0.245687
ccmC	395	44	2616	0.983459	65	2012	0.968705	0.97699	35	2015	0.982927	38	2766	0.986448	0.984961	35	1631	0.978992	45	2466	0.982079	0.980847	200	3068	0.9388	64	1947	0.968175	380	2124	0.848243	465	2623	0.849417	226	3755	0.94323	200	2867	0.93479	105	2428	0.958547	76	1216	0.941176
ccmC	400	388	2218	0.851113	413	1635	0.79834	0.82789	294	1729	0.854671	395	2401	0.858727	0.857024	249	1407	0.849638	434	2055	0.825633	0.835223	930	2343	0.715857	431	1564	0.78396	937	1544	0.62233	1248	1811	0.592024	1306	2640	0.669032	965	2045	0.679402	578	1929	0.769446	395	870	0.687747
ccmC	421	288	2095	0.879144	389	1492	0.793195	0.841229	452	1551	0.774338	678	2165	0.76152	0.766818	442	1206	0.731796	681	1777	0.722945	0.726498	608	2428	0.799736	340	1580	0.822917	638	1681	0.724881	829	1967	0.703505	1176	2508	0.680782	778	2097	0.729391	488	1950	0.799836	260	863	0.768477
ccmC	436	50	2122	0.97698	65	1687	0.9629	0.970693	32	1891	0.983359	41	2726	0.985183	0.984435	28	1545	0.9822	70	2287	0.970301	0.975064	226	2640	0.921144	79	1717	0.956013	429	1767	0.804645	449	2195	0.830182	203	3183	0.940047	194	2447	0.926543	133	2075	0.939764	75	952	0.926972
ccmC	446	49	1805	0.973571	75	1455	0.95098	0.963357	25	1772	0.986088	48	2556	0.981567	0.983413	31	1452	0.979096	68	2135	0.969133	0.973142	480	2050	0.810277	104	1477	0.934219	795	1225	0.606436	954	1491	0.609816	215	2742	0.927291	184	2089	0.91905	129	1790	0.932777	78	790	0.910138
ccmC	458	151	1556	0.911541	182	1212	0.86944	0.892615	228	1459	0.864849	379	2076	0.845621	0.853452	213	1166	0.84554	368	1702	0.822222	0.831545	702	1672	0.704297	168	1267	0.882927	928	1000	0.518672	1109	1176	0.514661	462	2273	0.831079	370	1721	0.823051	229	1512	0.868466	137	643	0.824359
ccmC	463	120	1530	0.927273	146	1218	0.892962	0.911745	61	1605	0.963385	115	2286	0.952103	0.956725	74	1286	0.945588	158	1877	0.922359	0.931664	735	1599	0.68509	183	1215	0.869099	950	929	0.494412	1191	1047	0.467828	429	2211	0.8375	341	1674	0.830769	211	1493	0.876174	123	627	0.836
ccmC	467	137	1502	0.916412	165	1190	0.878229	0.899132	63	1633	0.962854	121	2306	0.950144	0.955372	79	1286	0.942125	180	1889	0.913001	0.924578	797	1545	0.659693	218	1192	0.84539	963	909	0.485577	1228	980	0.443841	471	2180	0.822331	375	1638	0.813711	250	1460	0.853801	136	602	0.815718
ccmC	473	87	1618	0.948974	100	1300	0.928571	0.939775	43	1716	0.975554	74	2450	0.970681	0.972683	45	1368	0.968153	112	2012	0.947269	0.955612	674	1709	0.717163	142	1341	0.904248	906	983	0.520381	1132	1068	0.485455	279	2460	0.898138	245	1823	0.881528	150	1593	0.913941	80	648	0.89011
ccmC	497	141	1604	0.919198	167	1189	0.876844	0.900677	319	1712	0.842935	333	2649	0.88833	0.869938	240	1396	0.853301	491	1904	0.79499	0.818655	309	2091	0.87125	206	1401	0.871811	327	1527	0.823625	383	1789	0.823665	708	2039	0.742264	513	1626	0.760168	306	1458	0.826531	143	542	0.791241
ccmC	521	27	1469	0.981952	32	1058	0.970642	0.977185	33	2073	0.98433	49	3169	0.984773	0.984598	34	1780	0.981257	93	2547	0.964773	0.971486	137	1880	0.932077	53	1342	0.962007	247	1422	0.852007	253	1745	0.873373	129	2279	0.946429	108	1714	0.940724	69	1406	0.95322	35	457	0.928862
ccmC	548	129	1236	0.905495	52	908	0.945833	0.922151	56	1850	0.970619	85	2891	0.971438	0.971118	79	1743	0.956641	159	2367	0.937055	0.945262	137	1679	0.924559	54	1223	0.957713	141	1263	0.899573	203	1544	0.883801	115	2102	0.948128	100	1547	0.939284	73	1250	0.944822	23	350	0.938338
ccmC	568	73	1233	0.944104	36	876	0.960526	0.950857	27	1641	0.983813	80	2579	0.969914	0.975272	64	1626	0.96213	138	2178	0.940415	0.949576	109	1530	0.933496	42	1210	0.966454	122	1122	0.901929	172	1449	0.893893	96	2044	0.95514	97	1483	0.938608	59	1177	0.952265	19	307	0.941718
ccmC	575	20	1159	0.983036	19	790	0.976514	0.980382	20	1584	0.987531	40	2562	0.984627	0.985735	26	1649	0.984478	94	2195	0.958934	0.969728	76	1385	0.947981	35	1097	0.969081	113	1005	0.898927	135	1361	0.909759	84	1878	0.957187	79	1359	0.945063	47	1062	0.957619	16	272	0.944444
ccmC	608	1	592	0.998314	7	419	0.983568	0.992149	18	3611	0.99504	33	6236	0.994736	0.994847	26	4062	0.99364	56	5135	0.989212	0.991163	19	680	0.972818	8	590	0.986622	35	518	0.936709	39	801	0.953571	29	1028	0.972564	24	715	0.967524	16	494	0.968627	4	119	0.96748
ccmC	614	3	492	0.993939	13	350	0.964187	0.981352	43	3555	0.988049	69	6157	0.988917	0.988599	53	4003	0.986933	159	4985	0.96909	0.976957	30	558	0.94898	12	479	0.97556	49	400	0.890869	58	638	0.916667	43	845	0.951577	35	577	0.94281	29	387	0.930288	6	85	0.934066
ccmC	618	67	391	0.853712	88	243	0.734139	0.803549	129	3407	0.963518	256	5892	0.95836	0.960244	237	3777	0.940957	422	4650	0.916798	0.927471	270	281	0.509982	112	348	0.756522	252	160	0.38835	453	198	0.304147	122	697	0.851038	100	462	0.822064	65	314	0.828496	13	67	0.8375
ccmC	619	13	445	0.971616	22	302	0.932099	0.955243	31	3480	0.991171	78	6051	0.987274	0.988693	65	3934	0.983746	145	4909	0.97131	0.976803	117	429	0.785714	37	421	0.919214	156	254	0.619512	249	399	0.615741	53	761	0.934889	40	515	0.927928	41	330	0.889488	5	73	0.935897
ccmC	624	64	422	0.868313	76	271	0.78098	0.831933	148	3275	0.956763	340	5657	0.943305	0.948195	231	3694	0.941146	368	4604	0.925986	0.932674	278	266	0.488971	152	311	0.671706	293	118	0.287105	464	183	0.282844	178	644	0.783455	116	451	0.795414	116	259	0.690667	27	59	0.686047
ccmC	650	61	4124	0.985424	92	3072	0.970923	0.979181	19	2912	0.993518	54	5166	0.989655	0.991044	52	3465	0.985215	98	4305	0.977742	0.981061	379	4992	0.929436	96	3684	0.974603	673	3071	0.820246	776	4257	0.845818	300	6794	0.957711	215	4956	0.958422	118	3943	0.970943	94	2130	0.957734
ccmC	655	3426	728	0.175253	2720	424	0.13486	0.157851	1876	949	0.335929	2758	2245	0.448731	0.408022	2141	1230	0.364877	2874	1364	0.32185	0.340912	4947	385	0.0722056	3312	445	0.118446	3532	186	0.0500269	4801	192	0.0384538	5797	1234	0.175508	4171	969	0.188521	3248	791	0.195841	1856	359	0.162077
ccmC	656	105	4036	0.974644	117	3021	0.962715	0.969501	25	2775	0.991071	50	4926	0.989952	0.990355	52	3296	0.984468	123	4080	0.970735	0.976824	263	5062	0.95061	128	3621	0.965858	341	3371	0.908136	528	4454	0.894018	389	6625	0.944539	287	4847	0.944098	173	3855	0.957051	143	2068	0.935323
ccmC	673	626	3431	0.845699	913	2151	0.702023	0.783879	982	1577	0.616256	1624	2962	0.645879	0.635269	1142	1945	0.630062	1433	2384	0.624574	0.627028	1681	3557	0.679076	716	2923	0.803243	1547	2095	0.575233	2186	2676	0.550391	2002	4839	0.707353	1297	3726	0.741788	737	3228	0.814124	466	1739	0.788662
ccmFc	50	262	8860	0.971278	325	7460	0.958253	0.965281	28	2117	0.986946	47	2422	0.980964	0.983745	104	2962	0.96608	129	3609	0.96549	0.965755	828	16465	0.952119	445	10053	0.957611	563	9614	0.944679	2234	8956	0.800357	1019	15855	0.939611	1364	9777	0.877569	222	7530	0.971362	159	4487	0.965777
ccmFc	103	530	9025	0.944532	476	7677	0.941617	0.94319	102	2497	0.960754	118	2929	0.961273	0.961034	325	3540	0.915912	300	4341	0.935359	0.926522	890	17214	0.95084	634	10476	0.942934	387	10284	0.963733	2296	9539	0.805999	1734	16063	0.902568	1761	9911	0.849126	327	7789	0.959709	308	4438	0.935103
ccmFc	122	55	809	0.936343	40	701	0.946019	0.94081	46	2718	0.983357	50	3223	0.984723	0.984098	139	3992	0.966352	171	4754	0.965279	0.965769	98	1519	0.939394	44	1109	0.961839	51	1005	0.951705	175	1015	0.852941	169	1565	0.902537	105	1030	0.907489	26	699	0.964138	8	222	0.965217
ccmFc	123	143	755	0.840757	138	623	0.81866	0.830621	330	2441	0.880909	400	2885	0.878234	0.879458	690	3442	0.833011	743	4194	0.849504	0.841989	317	1339	0.808575	169	1016	0.857384	214	871	0.802765	324	899	0.735078	339	1433	0.808691	232	935	0.8012	115	624	0.844384	19	216	0.919149
ccmFc	146	60	1295	0.95572	40	1061	0.963669	0.959283	23	2943	0.992245	34	3475	0.990311	0.991197	113	4312	0.974463	113	5197	0.978719	0.976785	112	2496	0.957055	57	1844	0.970016	129	1659	0.927852	212	1535	0.878649	214	2398	0.91807	95	1535	0.941718	26	1107	0.977052	1	362	0.997245
ccmFc	155	72	1482	0.953668	51	1243	0.960587	0.956812	11	1070	0.989824	10	1369	0.992748	0.991463	42	1789	0.977062	52	2101	0.975848	0.976406	131	2874	0.956406	48	2120	0.97786	142	1944	0.931927	208	1785	0.895635	216	2741	0.926953	92	1724	0.949339	32	1273	0.975479	4	444	0.991071
ccmFc	160	153	1528	0.908983	93	1304	0.933429	0.920078	64	1058	0.942959	85	1308	0.938981	0.940755	125	1753	0.93344	151	2052	0.931457	0.93237	317	2974	0.903677	146	2164	0.936797	181	2077	0.919841	249	1845	0.881089	468	2662	0.850479	188	1787	0.90481	130	1262	0.906609	41	440	0.914761
ccmFc	175	557	1656	0.748305	584	1263	0.683812	0.718966	259	1017	0.797022	423	1177	0.735625	0.762865	496	1661	0.770051	619	1914	0.755626	0.76226	1707	2502	0.59444	815	2159	0.725958	1313	1643	0.555819	1288	1352	0.512121	935	3064	0.766192	637	1893	0.748221	351	1479	0.808197	151	552	0.785206
ccmFc	231	3504	365	0.0943396	3001	213	0.0662726	0.0816038	1196	142	0.106129	1482	228	0.133333	0.121391	1935	287	0.129163	2356	318	0.118923	0.12357	6589	291	0.0422965	4698	235	0.0476384	4616	210	0.0435143	4034	130	0.03122	6350	494	0.07218	4100	173	0.0404868	3077	198	0.060458	1416	82	0.0547397
ccmFc	315	3976	229	0.054459	3330	157	0.0450244	0.050182	996	116	0.104317	1515	127	0.0773447	0.0882353	1765	208	0.105423	2202	284	0.11424	0.110339	6933	203	0.0284473	5131	168	0.0317041	5106	96	0.0184544	4508	75	0.0163648	6994	336	0.045839	4356	156	0.0345745	3542	134	0.0364527	2092	106	0.0482257
ccmFc	321	3979	322	0.0748663	3347	207	0.0582442	0.0673456	1035	59	0.0539305	1559	66	0.0406154	0.0459728	1806	129	0.0666667	2304	155	0.0630338	0.0646336	6740	535	0.0735395	4892	479	0.0891826	5006	286	0.0540438	4412	244	0.0524055	6629	798	0.107446	4324	277	0.0602043	3406	337	0.0900347	2085	196	0.0859272
ccmFc	333	611	3761	0.860247	645	2989	0.82251	0.843118	186	883	0.826006	339	1295	0.792534	0.805771	280	1618	0.852476	433	2034	0.824483	0.836655	1898	5565	0.745679	968	4440	0.821006	1900	3504	0.648409	1630	3144	0.658567	851	6689	0.887135	526	4123	0.886857	608	3239	0.841955	350	2006	0.851443
ccmFc	334	125	4248	0.971416	111	3528	0.969497	0.970544	98	970	0.90824	238	1395	0.854256	0.875602	187	1719	0.901889	251	2230	0.898831	0.90016	121	7355	0.983815	128	5276	0.976314	171	5249	0.96845	103	4666	0.978402	298	7232	0.960425	168	4500	0.96401	137	3721	0.964489	97	2254	0.958741
ccmFc	378	3188	1255	0.282467	2760	875	0.240715	0.263679	787	298	0.274654	1222	365	0.229994	0.248129	1380	592	0.300203	1782	732	0.291169	0.29514	6695	938	0.122887	4516	800	0.150489	4960	548	0.0994916	4367	437	0.0909659	6121	1625	0.209786	3784	933	0.197795	3384	653	0.161754	1981	462	0.189112
ccmFc	406	446	3734	0.893301	468	2967	0.863755	0.879974	184	869	0.825261	359	1219	0.772497	0.793615	383	1652	0.811794	527	1998	0.791287	0.800439	1287	5888	0.820627	515	4362	0.894402	1443	3784	0.723933	1331	3242	0.708944	776	6579	0.894494	468	3918	0.893297	361	3418	0.904472	182	2157	0.922189
ccmFc	415	160	3985	0.961399	180	3233	0.94726	0.955015	72	989	0.932139	198	1397	0.875862	0.898343	187	1903	0.910526	225	2360	0.912959	0.911872	566	6471	0.919568	127	4657	0.973453	718	4435	0.860664	622	3876	0.861716	154	7063	0.978661	110	4216	0.974572	77	3665	0.979423	59	2191	0.973778
ccmFc	561	2204	1082	0.329276	1987	814	0.29061	0.311483	746	335	0.309898	1164	523	0.310018	0.309971	1443	753	0.342896	1844	852	0.316024	0.328087	4417	1541	0.258644	2919	1400	0.324149	3405	849	0.199577	3043	706	0.188317	3576	2389	0.400503	2501	1248	0.332889	1915	1147	0.374592	1116	576	0.340426
ccmFc	756	3791	236	0.0586044	3038	209	0.0643671	0.0611768	1121	62	0.0524091	1649	128	0.0720315	0.0641892	2150	180	0.0772532	2685	193	0.0670605	0.0716206	6595	442	0.0628109	4696	352	0.0697306	4822	276	0.0541389	4343	242	0.0527808	6266	727	0.103961	4077	351	0.0792683	3388	279	0.076084	1778	114	0.0602537
ccmFc	832	2803	1150	0.290918	2527	776	0.234938	0.265436	852	429	0.334895	1382	456	0.248096	0.283745	1696	702	0.292744	2091	880	0.296197	0.294654	5651	1188	0.17371	4113	1018	0.198402	4285	640	0.129949	3895	568	0.127269	5602	1523	0.213754	3559	839	0.190769	2945	781	0.209608	1588	372	0.189796
ccmFc	1150	3134	416	0.117183	2725	329	0.107728	0.11281	1454	139	0.0872567	1767	201	0.102134	0.0954788	2263	222	0.089336	2983	283	0.0866503	0.0878108	5767	302	0.0497611	4380	300	0.0641026	4510	175	0.0373533	3840	137	0.0344481	5699	418	0.0683342	3695	213	0.0545036	3062	138	0.043125	1401	70	0.0475867
ccmFc	1172	15	2852	0.994768	24	2408	0.990132	0.99264	7	1518	0.99541	4	1929	0.997931	0.996819	19	2431	0.992245	11	3227	0.996603	0.994726	63	4968	0.987478	65	3825	0.98329	49	3798	0.987263	65	3266	0.980486	139	4988	0.972889	35	3180	0.989114	22	2542	0.99142	14	1104	0.987478
ccmFc	1215	277	1265	0.820363	327	963	0.746512	0.786723	231	2619	0.918947	322	3361	0.912571	0.915353	629	3903	0.861209	887	5181	0.853823	0.856981	1051	1647	0.610452	936	1408	0.600683	909	1162	0.561082	837	1071	0.561321	951	2048	0.682894	581	1151	0.66455	428	857	0.666926	204	299	0.594433
ccmFc	1246	338	915	0.730247	367	751	0.671735	0.702657	804	1701	0.679042	1157	2122	0.647149	0.660961	1254	2778	0.688988	1701	3781	0.689712	0.689405	645	1335	0.674242	446	1269	0.739942	575	957	0.624674	550	964	0.636724	577	1755	0.752573	364	1019	0.736804	251	815	0.76454	105	338	0.76298
ccmFc	1280	2462	5743	0.699939	2906	3757	0.56386	0.638956	725	1401	0.658984	873	1923	0.687768	0.675335	1217	2185	0.642269	1533	3128	0.671101	0.658936	6684	6873	0.506971	4816	5182	0.518304	4952	4621	0.482712	4682	3867	0.452334	7663	6284	0.450563	4294	4064	0.486241	3208	4351	0.575605	1684	2073	0.55177
ccmFc	1297	7632	438	0.0542751	6252	300	0.0457875	0.0504719	1816	159	0.0805063	2375	204	0.0791004	0.0797101	2913	227	0.072293	4051	268	0.0620514	0.0663628	13195	164	0.0122764	9593	192	0.0196219	9284	148	0.0156913	8313	95	0.0112988	13477	228	0.0166363	8045	195	0.023665	7334	141	0.0188629	3640	65	0.0175439
ccmFc	1327	29	7888	0.996337	23	6409	0.996424	0.996376	2	1776	0.998875	3	2303	0.998699	0.998776	3	2775	0.99892	13	3824	0.996612	0.997581	112	13029	0.991477	18	9539	0.998117	318	8925	0.965596	223	7958	0.972742	71	13269	0.994678	29	8040	0.996406	20	7358	0.997289	15	3642	0.995898
ccmFn1	104	540	11216	0.954066	195	4658	0.959819	0.955747	26	3779	0.993167	110	2731	0.961281	0.979537	61	2098	0.971746	123	2879	0.959027	0.964348	180	7678	0.977093	148	5336	0.973012	97	6268	0.98476	113	5225	0.978831	686	8390	0.924416	810	6716	0.892373	662	8272	0.925901	194	2473	0.927259
ccmFn1	143	36	1532	0.977041	29	938	0.97001	0.974359	33	4400	0.992556	72	3220	0.978129	0.986408	72	2466	0.971631	113	3392	0.96776	0.969386	48	904	0.94958	22	801	0.973269	85	760	0.899408	86	963	0.918017	87	1494	0.944972	106	1353	0.927347	54	1046	0.950909	11	296	0.964169
ccmFn1	157	62	1508	0.96051	30	710	0.959459	0.960173	25	4586	0.994578	137	3307	0.960221	0.979888	91	2542	0.965439	153	3501	0.958128	0.96119	42	926	0.956612	23	791	0.971744	56	770	0.932203	72	818	0.919101	103	1274	0.9252	126	1055	0.893311	85	918	0.915254	19	201	0.913636
ccmFn1	262	147	4547	0.968683	52	2000	0.974659	0.970501	3	1714	0.998253	50	1276	0.962293	0.982583	41	964	0.959204	43	1385	0.969888	0.965475	122	2780	0.95796	46	2150	0.979053	84	2514	0.967667	70	2105	0.967816	223	3295	0.936612	388	2773	0.877254	230	3182	0.932591	42	752	0.947103
ccmFn1	269	114	4738	0.976505	53	2066	0.974988	0.976044	4	1633	0.997557	26	1241	0.979479	0.989669	44	908	0.953782	13	1317	0.990226	0.975022	51	2979	0.983168	40	2212	0.982238	54	2639	0.979948	50	2168	0.977457	138	3437	0.961399	231	3043	0.929444	216	3319	0.938897	18	779	0.977415
ccmFn1	289	294	4098	0.93306	132	1783	0.93107	0.932456	28	1284	0.978659	95	928	0.907136	0.947323	58	692	0.922667	90	994	0.916974	0.919302	228	2462	0.915242	96	1890	0.951662	152	2260	0.936982	107	1837	0.944959	457	2757	0.85781	479	2471	0.837627	364	2796	0.88481	79	680	0.895916
ccmFn1	371	2490	211	0.0781192	1108	88	0.0735786	0.0767257	551	79	0.125397	431	85	0.164729	0.143106	350	63	0.152542	502	89	0.150592	0.151394	1676	116	0.0647321	1196	164	0.120588	1361	109	0.0741497	1233	83	0.0630699	1783	419	0.190282	1703	175	0.0931842	1806	307	0.145291	798	92	0.103371
ccmFn1	378	224	2840	0.926893	114	1239	0.915743	0.923477	10	764	0.98708	33	578	0.94599	0.968953	22	480	0.956175	30	685	0.958042	0.957272	271	1749	0.865842	80	1432	0.94709	379	1270	0.770164	413	1085	0.724299	152	2301	0.938035	213	1886	0.898523	195	2133	0.916237	80	929	0.920714
ccmFn1	709	2001	2981	0.598354	931	1225	0.568182	0.589241	837	957	0.533445	775	816	0.512885	0.523781	553	669	0.547463	798	935	0.539527	0.542809	1196	1937	0.618257	629	1494	0.703721	1308	1363	0.510296	1246	1075	0.463162	1238	2564	0.674382	1235	2123	0.632222	1367	2196	0.616335	822	1180	0.589411
ccmFn1	710	226	4734	0.954435	79	2079	0.963392	0.957151	7	1781	0.996085	71	1524	0.955486	0.976944	51	1173	0.958333	62	1670	0.964203	0.961773	183	2941	0.941421	30	2076	0.985755	170	2502	0.936377	189	2113	0.917897	188	3578	0.95008	346	2996	0.896469	221	3337	0.937886	112	1889	0.944028
ccmFn1	779	159	4942	0.96883	61	2158	0.97251	0.969945	9	1786	0.994986	47	1408	0.967698	0.982769	44	1189	0.964315	62	1614	0.963007	0.963561	86	3102	0.973024	18	2023	0.991181	66	2553	0.9748	31	2257	0.986451	214	3401	0.940802	284	3526	0.925459	192	3567	0.948923	85	1826	0.955521
ccmFn1	791	498	4553	0.901406	165	2051	0.925542	0.908766	87	1717	0.951774	224	1226	0.845517	0.904425	132	1082	0.891269	116	1512	0.928747	0.912738	267	2822	0.913564	111	1891	0.944555	259	2318	0.899496	295	1936	0.867772	318	3187	0.909272	408	3372	0.892063	392	3319	0.894368	172	1644	0.905286
ccmFn1	806	88	4825	0.982088	46	2079	0.978353	0.980961	13	1816	0.992892	49	1403	0.966253	0.981103	34	1181	0.972016	61	1588	0.963008	0.96683	41	2912	0.986116	19	1928	0.990241	20	2503	0.992073	24	2116	0.988785	72	3270	0.978456	238	3426	0.935044	78	3506	0.978237	45	1692	0.974093
ccmFn1	955	137	1443	0.913291	52	607	0.921093	0.915587	105	2990	0.966074	269	2357	0.897563	0.934627	289	1966	0.87184	174	2352	0.931116	0.903158	58	892	0.938947	43	614	0.934551	49	792	0.941736	60	740	0.925	190	1050	0.846774	151	991	0.867776	90	944	0.912959	29	370	0.927318
ccmFn-2	65	236	2823	0.922851	263	2182	0.892434	0.909339	309	2037	0.868286	546	2042	0.789026	0.826713	520	2393	0.82149	548	2629	0.82751	0.824631	399	2970	0.881567	214	1821	0.89484	473	1851	0.796472	564	2646	0.824299	1240	4307	0.776456	1274	5956	0.82379	712	4036	0.850042	357	1997	0.848343
ccmFn-2	93	1976	1244	0.386335	1707	876	0.339141	0.365328	1814	878	0.326152	2089	908	0.30297	0.313939	2386	949	0.284558	2555	1113	0.303435	0.294445	2627	923	0.26	1422	757	0.347407	1970	484	0.197229	2715	708	0.206836	4297	1580	0.268845	5051	2559	0.336268	3306	1649	0.332795	1618	774	0.323579
ccmFn-2	176	104	1264	0.923977	103	860	0.893043	0.911197	306	1404	0.821053	470	1508	0.762386	0.789588	423	1797	0.809459	500	1878	0.789739	0.799261	84	1179	0.933492	69	835	0.923673	96	850	0.89852	103	1222	0.922264	403	1615	0.800297	442	2409	0.844967	234	1520	0.866591	54	360	0.869565
ccmFn-2	208	365	1450	0.798898	369	928	0.715497	0.764139	609	1257	0.673633	793	1309	0.62274	0.646673	779	1520	0.661157	904	1585	0.636802	0.648496	477	1209	0.717082	312	814	0.722913	537	706	0.567981	799	886	0.525816	1214	1426	0.540152	1447	2409	0.624741	760	1535	0.668845	271	440	0.618847
ccmFn-2	226	84	1955	0.958803	77	1416	0.948426	0.954417	124	1764	0.934322	198	1877	0.904578	0.918748	192	2046	0.914209	225	2187	0.906716	0.910323	69	1813	0.963337	68	1228	0.947531	103	1301	0.926638	126	1753	0.932943	385	2566	0.869536	411	3982	0.906442	236	2432	0.911544	79	830	0.913091
ccmFn-2	259	91	2210	0.960452	112	1731	0.93923	0.951014	61	1729	0.965922	125	1829	0.936029	0.950321	127	1967	0.939351	166	2026	0.92427	0.931638	131	1967	0.93756	76	1385	0.947981	230	1401	0.858982	275	1793	0.867021	375	2945	0.887048	418	4599	0.916683	271	2844	0.913002	101	1104	0.916183
ccmFn-2	270	2176	128	0.0555556	1767	87	0.0469256	0.0517076	1719	33	0.0188356	1886	43	0.0222913	0.0206466	2002	21	0.0103806	2103	36	0.0168303	0.0136953	2071	61	0.0286116	1439	24	0.0164046	1579	43	0.0265105	2025	45	0.0217391	3308	38	0.0113568	4986	87	0.0171496	3053	79	0.0252235	1206	24	0.0195122
ccmFn-2	277	74	2292	0.968724	112	1770	0.940489	0.956215	96	1662	0.945392	170	1738	0.910901	0.927441	179	1831	0.910945	196	1947	0.908539	0.909704	111	2069	0.949083	63	1441	0.958112	199	1476	0.881194	217	1896	0.897302	354	3063	0.8964	427	4744	0.917424	258	2931	0.919097	122	1167	0.905353
ccmFn-2	320	421	2039	0.828862	563	1398	0.712902	0.777426	826	924	0.528	819	974	0.543224	0.535704	883	1044	0.541775	922	1103	0.544691	0.543269	703	1556	0.6888	343	1147	0.769799	686	984	0.589222	851	1261	0.597064	1239	2253	0.645189	1437	3761	0.723548	790	2503	0.760097	298	920	0.755337
ccmFn-2	344	75	2314	0.968606	70	1801	0.962587	0.965962	42	1734	0.976351	77	1743	0.957692	0.966908	81	1849	0.958031	96	1955	0.953194	0.955539	189	2013	0.914169	54	1407	0.963039	425	1177	0.734707	435	1559	0.781846	347	3041	0.89758	420	4515	0.914894	255	2842	0.917662	93	988	0.913969
ccmFn-2	356	75	2214	0.967235	73	1703	0.958896	0.963592	52	1732	0.970852	82	1791	0.95622	0.963358	99	1898	0.950426	115	1984	0.945212	0.947754	81	2079	0.9625	44	1365	0.968772	167	1395	0.893086	173	1788	0.91178	366	2936	0.889158	446	4292	0.905867	235	2703	0.920014	80	930	0.920792
ccmFn-2	391	70	1858	0.963693	52	1423	0.964746	0.964149	46	1708	0.973774	93	1764	0.949919	0.961507	107	1958	0.948184	107	2050	0.950394	0.949313	128	1715	0.930548	39	1164	0.967581	239	1131	0.825547	223	1509	0.871247	266	2545	0.905372	267	3669	0.932165	186	2253	0.923739	58	692	0.922667
cob	118	6	509	0.98835	6	309	0.980952	0.985542	76	4506	0.983413	109	4504	0.976371	0.97988	61	2886	0.979301	70	4645	0.985154	0.982903	5	299	0.983553	12	461	0.97463	9	335	0.973837	14	611	0.9776	58	1211	0.954295	36	694	0.950685	13	402	0.968675	7	162	0.95858
cob	286	14	2150	0.99353	10	1552	0.993598	0.993559	15	2538	0.994125	31	2323	0.986831	0.990626	15	1507	0.990145	20	2542	0.992194	0.99143	14	1422	0.990251	22	1738	0.9875	7	1576	0.995578	17	2117	0.992034	107	4456	0.976551	64	2921	0.978559	58	2019	0.972075	28	1151	0.976251
cob	325	46	2383	0.981062	30	1608	0.981685	0.981313	39	2482	0.98453	43	2315	0.981764	0.983193	24	1442	0.983629	54	2474	0.978639	0.980471	36	1476	0.97619	29	1709	0.983314	65	1601	0.960984	43	2209	0.980906	186	4847	0.963044	115	3030	0.963434	77	2090	0.964467	36	1383	0.97463
cob	381	1855	474	0.203521	1297	279	0.17703	0.19283	1655	730	0.30608	1663	690	0.293243	0.299705	1009	429	0.298331	1691	790	0.31842	0.311049	1214	187	0.133476	1452	245	0.144372	1455	152	0.0945862	1983	186	0.0857538	4137	776	0.157948	2431	507	0.172566	1851	273	0.128531	1185	183	0.133772
cob	497	1778	79	0.0425417	1225	88	0.0670221	0.0526814	2205	95	0.0413043	2238	75	0.0324254	0.0368524	1345	57	0.0406562	2235	98	0.042006	0.0414993	1261	35	0.0270062	1480	71	0.0457769	1409	28	0.019485	1878	43	0.0223842	3970	240	0.0570071	2486	159	0.0601134	1780	79	0.042496	988	46	0.0444874
cob	568	18	1680	0.989399	12	1233	0.990361	0.989806	6	2019	0.997037	19	2079	0.990944	0.993936	13	1287	0.99	9	2072	0.995675	0.993493	12	1164	0.989796	12	1444	0.991758	28	1310	0.979073	31	1740	0.982496	93	3726	0.975648	51	2321	0.978499	45	1616	0.972908	23	776	0.971214
cob	610	1479	294	0.165821	1144	144	0.111801	0.14309	1549	519	0.250967	1689	459	0.213687	0.231973	959	350	0.26738	1516	563	0.270803	0.269481	1127	68	0.0569038	1329	120	0.0828157	1308	73	0.0528602	1757	103	0.0553763	3580	291	0.0751744	2320	189	0.0753288	1546	163	0.0953774	712	52	0.0680628
cob	853	22	2145	0.989848	14	1469	0.99056	0.990137	9	2207	0.995939	11	2143	0.994893	0.995423	7	1326	0.994749	18	2245	0.992046	0.993048	9	1328	0.993269	20	1745	0.988669	7	1525	0.995431	12	2175	0.994513	107	4434	0.976437	59	3015	0.980807	42	1974	0.979167	21	1072	0.980787
cob	908	10	1883	0.994717	10	1277	0.99223	0.993711	4	2376	0.998319	7	2155	0.996762	0.997578	2	1418	0.998592	12	2345	0.994909	0.996293	5	1256	0.996035	11	1573	0.993056	6	1370	0.99564	12	1854	0.993569	48	3972	0.98806	32	2550	0.987607	15	1769	0.991592	10	902	0.989035
cob	982	8	1521	0.994768	10	1038	0.990458	0.993015	9	2607	0.99656	7	2451	0.997152	0.996847	12	1657	0.99281	16	2666	0.994034	0.993565	6	1048	0.994307	15	1275	0.988372	17	1050	0.984067	24	1499	0.984242	44	3152	0.986233	24	2001	0.988148	17	1302	0.987111	7	471	0.985356
cob	1084	19	4340	0.995641	10	2828	0.996476	0.995971	13	4825	0.997313	8	4445	0.998203	0.99774	9	2747	0.996734	12	4746	0.997478	0.997205	11	2905	0.996228	10	3338	0.997013	16	2852	0.994421	17	4103	0.995874	88	8904	0.990214	39	5533	0.993001	32	4316	0.99264	18	2560	0.993018
cox2	25	2669	5351	0.667207	1667	2746	0.622252	0.651251	548	3254	0.855865	734	3554	0.828825	0.841533	616	2864	0.822989	1025	4508	0.814748	0.81793	2282	3020	0.569596	1566	3084	0.663226	2261	1782	0.440762	2135	1809	0.458671	1337	4375	0.765931	1514	5433	0.782064	1313	5504	0.807393	536	2269	0.808913
cox2	27	805	7227	0.899776	514	3903	0.883631	0.894048	427	3388	0.888073	716	3598	0.834029	0.859392	547	2965	0.844248	735	4846	0.868303	0.859012	387	4922	0.927105	458	4203	0.901738	278	3772	0.931358	309	3645	0.921851	703	5017	0.877098	786	6170	0.887004	587	6248	0.914119	233	2572	0.916934
cox2	71	52	8452	0.993885	47	4598	0.989882	0.992471	18	4532	0.996044	47	5280	0.991177	0.993419	45	4403	0.989883	35	6979	0.99501	0.99302	32	5522	0.994238	63	4890	0.98728	30	4224	0.992948	24	4238	0.994369	78	6001	0.987169	121	7325	0.98375	84	7078	0.988271	23	2872	0.992055
cox2	138	162	1612	0.908681	108	894	0.892216	0.902738	76	5637	0.986697	260	6452	0.961263	0.972958	186	5440	0.966939	187	8524	0.978533	0.973983	298	956	0.76236	193	1084	0.848865	378	543	0.589577	442	619	0.583412	148	1415	0.90531	165	1859	0.918478	121	1410	0.920967	18	338	0.949438
cox2	250	3433	180	0.0498201	2000	114	0.0539262	0.0513358	2861	318	0.100031	3148	464	0.128461	0.115152	2640	268	0.0921596	4132	491	0.106208	0.100783	2482	196	0.0731889	2316	183	0.0732293	1978	110	0.052682	1741	112	0.0604425	2604	302	0.103923	3168	336	0.0958904	3068	398	0.11483	1074	125	0.104254
cox2	253	14	3597	0.996123	9	2079	0.99569	0.995964	10	3164	0.996849	28	3588	0.992257	0.994404	21	2892	0.992791	15	4612	0.996758	0.995225	64	2622	0.976173	20	2485	0.992016	146	1936	0.929875	87	1763	0.952973	35	2880	0.987993	31	3458	0.991115	19	3443	0.994512	10	1199	0.991729
cox2	278	34	3911	0.991381	29	2193	0.986949	0.989784	20	3222	0.993831	64	3599	0.982528	0.987835	41	2912	0.986116	44	4648	0.990622	0.988882	83	2837	0.971575	52	2630	0.980611	193	2096	0.915684	142	1862	0.929142	92	3080	0.970996	97	3720	0.974587	51	3839	0.986889	18	1358	0.986919
cox2	379	70	4518	0.984743	31	2578	0.988118	0.985966	22	3072	0.992889	98	3505	0.9728	0.982082	89	2853	0.969748	82	4591	0.982452	0.977544	16	3278	0.995143	29	2956	0.990285	11	2662	0.995885	11	2277	0.995192	55	3636	0.985099	40	4204	0.990575	33	4685	0.993006	22	1880	0.988433
cox2	476	24	4420	0.994599	15	2523	0.99409	0.994414	14	3277	0.995746	39	3865	0.99001	0.992634	23	3291	0.99306	27	5073	0.994706	0.994058	14	3046	0.995425	16	2828	0.994374	12	2524	0.995268	5	2181	0.997713	14	3368	0.99586	28	4042	0.99312	13	4245	0.996947	8	1553	0.994875
cox2	495	3675	508	0.121444	2180	312	0.125201	0.122846	2441	914	0.272429	2810	1173	0.294502	0.28441	2413	1024	0.297934	3802	1427	0.272901	0.282829	2694	248	0.0842964	2436	298	0.108998	2240	152	0.0635452	1957	142	0.0676513	2707	499	0.155646	3321	604	0.153885	3418	578	0.144645	1231	223	0.15337
cox2	557	8	3207	0.997512	3	1845	0.998377	0.997827	3	3384	0.999114	11	4271	0.997431	0.998174	13	3708	0.996506	13	5637	0.997699	0.997225	8	2307	0.996544	8	2136	0.996269	6	1904	0.996859	7	1612	0.995676	21	2494	0.99165	17	3016	0.994395	10	2960	0.996633	2	769	0.997406
cox2	581	23	2692	0.991529	19	1479	0.987316	0.990031	22	3151	0.993066	36	4091	0.991277	0.992055	26	3638	0.992904	60	5515	0.989238	0.990692	4	1945	0.997948	5	1796	0.997224	5	1588	0.996861	0	1388	1	7	2134	0.99673	17	2559	0.993401	6	2429	0.997536	3	567	0.994737
cox2	698	11	6873	0.998402	7	3885	0.998201	0.99833	8	4254	0.998123	11	5832	0.998117	0.99812	14	5131	0.997279	20	8061	0.997525	0.997429	13	4874	0.99734	11	4602	0.997615	7	3994	0.99825	9	3527	0.997455	13	5541	0.997659	23	6207	0.996308	13	6771	0.998084	9	2510	0.996427
cox2	721	30	6633	0.995498	28	3745	0.992579	0.994442	7	3870	0.998194	17	5219	0.996753	0.997366	9	4588	0.998042	29	7242	0.996012	0.996798	117	4666	0.975538	47	4407	0.989448	188	3705	0.951708	177	3227	0.948002	40	5306	0.992518	31	6011	0.994869	36	6561	0.994543	7	2487	0.997193
cox2	742	6	6522	0.999081	5	3692	0.998648	0.998924	7	3599	0.998059	7	4839	0.998556	0.998344	4	4195	0.999047	10	6675	0.998504	0.998714	10	4706	0.99788	7	4365	0.998399	8	3815	0.997907	12	3322	0.996401	9	5223	0.99828	2	5938	0.999663	9	6472	0.998611	6	2456	0.997563
cox3	112	64	5195	0.98783	32	2994	0.989425	0.988413	92	4705	0.980821	128	5873	0.97867	0.979626	75	3410	0.978479	167	8185	0.980005	0.979556	73	6289	0.988526	54	4696	0.988632	98	3592	0.973442	97	5233	0.981801	345	10605	0.968493	244	8387	0.97173	119	4484	0.974147	150	4267	0.96604
cox3	245	13	942	0.986387	6	605	0.99018	0.987867	20	3344	0.994055	26	3846	0.993285	0.993643	24	2130	0.988858	61	5358	0.988743	0.988776	14	1091	0.98733	16	890	0.98234	7	711	0.990251	13	1022	0.98744	68	1883	0.965146	44	1553	0.972448	20	814	0.976019	6	377	0.984334
cox3	257	50	968	0.950884	33	605	0.948276	0.949879	222	3084	0.932849	332	3440	0.911983	0.921729	249	1849	0.881316	565	4720	0.893094	0.889747	53	1120	0.954817	52	888	0.944681	39	721	0.948684	47	1053	0.957273	180	1875	0.912409	129	1571	0.924118	44	846	0.950562	30	365	0.924051
cox3	311	38	1310	0.97181	21	840	0.97561	0.973291	195	2457	0.926471	320	2944	0.901961	0.912948	200	1551	0.88578	489	3883	0.888152	0.887473	19	1575	0.98808	15	1128	0.986877	32	976	0.968254	49	1358	0.965174	132	2610	0.95186	90	2263	0.961751	50	1197	0.959904	18	549	0.968254
cox3	314	11	1400	0.992204	6	883	0.993251	0.992609	25	2605	0.990494	34	3211	0.989522	0.989957	29	1703	0.983256	79	4261	0.981797	0.982213	18	1635	0.989111	8	1160	0.993151	25	1001	0.975634	27	1430	0.981469	87	2730	0.969116	57	2351	0.976329	22	1256	0.982786	12	569	0.979346
cox3	413	120	1850	0.939086	102	1041	0.910761	0.928686	175	2332	0.930195	382	2792	0.879647	0.901954	269	1483	0.846461	351	3901	0.917451	0.896736	155	2116	0.931748	104	1543	0.936855	169	1250	0.880902	219	1845	0.893895	520	3487	0.870227	399	2899	0.879018	119	1588	0.930287	53	833	0.940181
cox3	422	26	1922	0.986653	21	1121	0.981611	0.98479	23	2488	0.99084	53	3125	0.983323	0.986641	32	1720	0.981735	46	4226	0.989232	0.987052	38	2200	0.983021	22	1589	0.986344	83	1343	0.941795	82	1960	0.959843	149	3769	0.96197	110	3100	0.965732	54	1629	0.967914	29	894	0.968581
cox3	603	1701	884	0.341973	1023	368	0.264558	0.314889	1444	796	0.355357	1798	1132	0.386348	0.372921	1005	546	0.352031	2450	1319	0.34996	0.350564	2817	220	0.0724399	1884	173	0.0841031	1764	68	0.0371179	2450	120	0.0466926	4433	543	0.109124	4078	462	0.101762	2130	271	0.11287	1656	179	0.0975477
cox3	49	335	809	0.707168	213	382	0.642017	0.684876	783	1009	0.563058	1435	956	0.399833	0.469759	703	636	0.474981	1320	1528	0.536517	0.516838	452	853	0.65364	399	475	0.543478	288	533	0.649208	351	898	0.718975	1287	913	0.415	1294	971	0.428698	606	368	0.377823	328	180	0.354331
cox3	59	894	99	0.0996979	483	31	0.0603113	0.0862641	1693	70	0.039705	2264	73	0.0312366	0.034878	1271	40	0.0305111	2703	99	0.0353319	0.0337953	1062	62	0.0551601	753	30	0.0383142	695	28	0.0387275	1032	72	0.0652174	1845	66	0.0345369	1847	66	0.0345008	781	36	0.0440636	441	14	0.0307692
cox3	82	119	555	0.823442	77	306	0.798956	0.81457	696	2957	0.809472	1104	3516	0.761039	0.782425	566	1905	0.770943	1161	4100	0.77932	0.776643	97	663	0.872368	106	489	0.821849	51	463	0.900778	56	729	0.928662	381	1063	0.73615	339	1031	0.752555	120	405	0.771429	88	221	0.71521
cox3	130	216	2970	0.932203	93	1583	0.944511	0.936446	208	2726	0.929107	336	3383	0.909653	0.918232	184	1848	0.909449	398	3831	0.905888	0.907044	102	3688	0.973087	122	2195	0.947346	39	2268	0.983095	75	3322	0.977922	645	5807	0.900031	607	6107	0.909592	261	2937	0.918386	288	2395	0.892657
cox3	186	199	2771	0.932997	90	1462	0.94201	0.93609	84	2300	0.964765	153	2735	0.947022	0.955046	143	1408	0.907801	253	3048	0.923357	0.918384	294	3270	0.917508	220	1908	0.896617	354	1813	0.836641	453	2686	0.855687	772	5155	0.869749	817	5476	0.870173	356	2682	0.882818	393	2217	0.849425
matR	374	1040	2953	0.739544	548	2186	0.799561	0.763936	562	2169	0.794215	512	1311	0.719144	0.764163	676	2036	0.750737	891	3433	0.793941	0.777288	825	5671	0.872999	1015	5452	0.843049	431	3351	0.886039	282	4808	0.944597	1667	6603	0.798428	989	4146	0.8074	1095	4403	0.800837	485	1841	0.791488
matR	461	138	679	0.831089	82	447	0.844991	0.836553	407	3423	0.893734	429	2185	0.835884	0.870267	513	3375	0.868056	809	5337	0.86837	0.868248	105	1010	0.90583	94	1299	0.93252	107	600	0.848656	158	1038	0.867893	150	1569	0.91274	90	930	0.911765	80	845	0.913514	13	221	0.944444
matR	1593	770	581	0.430052	503	427	0.45914	0.441911	580	456	0.440154	509	281	0.355696	0.403614	595	562	0.485739	996	759	0.432479	0.45364	1039	981	0.485644	826	988	0.544653	858	378	0.305825	1078	561	0.342282	1105	1506	0.576791	744	935	0.556879	956	975	0.50492	319	398	0.555091
matR	1596	856	511	0.373811	546	371	0.40458	0.386165	578	461	0.443696	534	249	0.318008	0.389682	631	522	0.452732	1054	699	0.398745	0.420165	1224	798	0.394659	883	914	0.508625	914	330	0.265273	1129	510	0.311165	1321	1291	0.494257	899	782	0.465199	986	933	0.486191	343	384	0.528198
matR	1730	458	1640	0.781697	279	1264	0.819183	0.797583	301	1124	0.788772	375	720	0.657534	0.731746	376	1201	0.761573	526	1829	0.776645	0.7706	532	2586	0.829378	437	2765	0.863523	315	1651	0.839776	345	2040	0.855346	671	3188	0.826121	458	2374	0.838277	531	2265	0.810086	218	1083	0.832437
matR	1731	1072	1029	0.489767	790	754	0.488342	0.489163	646	785	0.548567	658	444	0.402904	0.485195	730	848	0.537389	1193	1166	0.494277	0.511557	1332	1779	0.571842	1144	2061	0.643058	787	1176	0.599083	819	1563	0.656171	1815	2034	0.528449	1324	1499	0.530995	1282	1515	0.541652	601	708	0.540871
matR	1751	650	1470	0.693396	386	1187	0.754609	0.719469	451	1160	0.72005	587	718	0.550192	0.644033	537	1288	0.705753	848	1873	0.68835	0.695337	536	2680	0.833333	627	2696	0.811315	381	1674	0.814599	362	2170	0.85703	863	3015	0.777463	565	2329	0.804768	628	2252	0.781944	241	990	0.804224
matR	1771	673	1308	0.660273	367	1048	0.740636	0.693757	662	1119	0.628299	739	705	0.488227	0.565581	795	1303	0.621068	1195	1924	0.616864	0.618555	539	2448	0.819551	513	2647	0.837658	277	1683	0.858673	285	2127	0.881841	725	2861	0.797825	442	2171	0.830846	550	2058	0.78911	208	851	0.803588
matR	1807	508	1090	0.682103	277	828	0.749321	0.709582	584	1146	0.662428	620	861	0.581364	0.625039	714	1478	0.67427	1113	2137	0.657538	0.664278	317	2014	0.864007	481	2144	0.816762	233	1343	0.852157	177	1898	0.914699	666	2366	0.780343	488	1556	0.761252	513	1456	0.739462	143	562	0.797163
matR	1895	437	4928	0.918546	296	3370	0.919258	0.918835	181	2255	0.925698	248	2053	0.892221	0.909436	293	3098	0.913595	330	4755	0.935103	0.926498	320	7696	0.96008	418	7385	0.946431	173	4362	0.961852	156	5894	0.974215	801	8680	0.915515	492	6186	0.926325	653	6610	0.910092	259	3455	0.930264
matR	1926	4883	249	0.0485191	3345	154	0.0440126	0.0466922	1823	217	0.106373	1734	236	0.119797	0.112968	2605	246	0.0862855	3901	389	0.090676	0.0889231	7313	389	0.0505064	7024	389	0.0524754	4237	100	0.0230574	5602	151	0.0262472	8308	658	0.0733884	6249	153	0.0238988	6654	385	0.0546953	3389	252	0.0692118
mttb	54	6856	148	0.0211308	5891	139	0.0230514	0.0220193	4467	202	0.0432641	3352	152	0.043379	0.0433133	2628	103	0.0377151	5599	254	0.0433965	0.041589	5885	102	0.0170369	5670	145	0.0249355	5743	112	0.0191289	7000	75	0.0106007	11717	226	0.0189232	4373	69	0.0155335	10228	276	0.0262757	3515	85	0.0236111
mttb	59	625	6408	0.911133	826	5240	0.863831	0.889228	290	4448	0.938793	225	3372	0.937448	0.938212	293	2497	0.894982	418	5563	0.930112	0.918937	628	5379	0.895455	538	5322	0.908191	673	5212	0.885641	1346	5779	0.811088	1850	10152	0.845859	692	3789	0.84557	1624	8922	0.846008	586	3032	0.838032
mttb	65	6888	190	0.0268437	5959	142	0.0232749	0.0251916	4450	380	0.0786749	3352	340	0.092091	0.0844872	2660	198	0.0692792	5706	408	0.0667321	0.0675435	5794	243	0.0402518	5668	228	0.0386703	5727	187	0.0316199	7040	150	0.0208623	11487	603	0.0498759	4409	105	0.023261	10114	475	0.0448579	3527	106	0.029177
mttb	97	2308	4916	0.680509	2460	3775	0.605453	0.645739	2327	3129	0.573497	1724	2559	0.597478	0.584044	1501	1824	0.548571	3066	4003	0.566275	0.560612	1877	4309	0.696573	1536	4525	0.746576	1843	4208	0.695422	3277	4180	0.560547	4650	7755	0.625151	1784	2831	0.613434	3226	7568	0.70113	1200	2485	0.674355
mttb	108	6740	628	0.0852334	6016	339	0.0533438	0.0704656	4887	821	0.143833	3738	762	0.169333	0.155074	3060	422	0.121195	6422	949	0.128748	0.126325	5962	340	0.0539511	5798	423	0.0679955	5865	322	0.0520446	7272	359	0.0470449	11757	918	0.072426	4421	303	0.0641406	9953	1036	0.0942761	3454	310	0.0823592
mttb	144	840	286	0.253996	732	180	0.197368	0.228656	4248	2208	0.342007	3292	1906	0.366679	0.353012	2780	1181	0.298157	5764	2655	0.315358	0.309855	783	159	0.16879	871	279	0.242609	759	200	0.208551	1218	212	0.148252	1532	496	0.244576	541	218	0.28722	1052	354	0.251778	383	108	0.219959
mttb	145	123	1014	0.891821	163	755	0.82244	0.860827	799	5673	0.876545	636	4582	0.878114	0.877246	616	3361	0.845109	1106	7333	0.868942	0.861308	179	777	0.812762	118	1044	0.898451	206	768	0.788501	493	950	0.658351	410	1640	0.8	150	617	0.804433	301	1126	0.789068	120	376	0.758065
mttb	161	146	1230	0.893895	140	949	0.871442	0.883976	77	2339	0.968129	116	2147	0.948741	0.958752	131	1558	0.922439	163	3358	0.953706	0.94357	158	1029	0.866891	130	1247	0.905592	249	951	0.7925	535	1137	0.680024	395	1999	0.835004	164	732	0.816964	320	1413	0.815349	117	496	0.809135
mttb	163	1378	39	0.0275229	1102	28	0.0247788	0.0263055	2266	174	0.0713115	2107	171	0.0750658	0.0731242	1608	92	0.0541176	3357	187	0.0527652	0.0532037	1179	37	0.0304276	1363	41	0.0292023	1214	19	0.0154096	1663	34	0.0200354	2346	101	0.041275	882	38	0.0413043	1742	41	0.022995	621	17	0.0266458
mttb	164	133	1305	0.90751	129	1018	0.887533	0.898646	123	2339	0.950041	99	2191	0.956769	0.953283	111	1603	0.935239	193	3383	0.946029	0.942533	130	1106	0.894822	132	1280	0.906516	190	1057	0.847634	399	1307	0.76612	438	2034	0.822816	168	759	0.81877	347	1457	0.80765	124	521	0.807752
mttb	173	188	1517	0.889736	207	1147	0.84712	0.870873	158	2474	0.93997	181	2276	0.926333	0.933386	186	1624	0.897238	269	3532	0.929229	0.918909	236	1235	0.839565	190	1454	0.884428	301	1156	0.793411	567	1362	0.706065	519	2339	0.818404	216	895	0.805581	471	1723	0.785324	175	591	0.77154
mttb	177	1660	204	0.109442	1367	127	0.0850067	0.0985706	1988	728	0.268041	1920	611	0.241407	0.255193	1494	393	0.208267	3010	924	0.234875	0.22625	1514	99	0.0613763	1626	155	0.0870298	1472	125	0.0782718	1974	113	0.0541447	2867	253	0.0810897	1149	72	0.0589681	2204	194	0.0809008	797	59	0.0689252
mttb	361	294	2124	0.878412	414	1692	0.803419	0.843501	124	1845	0.937024	147	1533	0.9125	0.925733	138	1242	0.9	260	2556	0.90767	0.905148	265	1824	0.873145	223	1832	0.891484	292	1693	0.852897	450	2382	0.841102	896	3254	0.784096	367	1141	0.756631	909	2675	0.746373	447	1226	0.732815
mttb	364	356	2031	0.850859	478	1562	0.765686	0.811611	191	1758	0.902001	201	1469	0.879641	0.891683	211	1160	0.846098	429	2348	0.845517	0.845709	397	1656	0.806624	308	1704	0.846918	482	1480	0.754332	959	1824	0.655408	1087	2983	0.732924	439	1041	0.703378	1071	2448	0.695652	526	1154	0.686905
mttb	377	1083	1137	0.512162	1056	794	0.429189	0.474447	774	1107	0.588517	580	1000	0.632911	0.608784	536	768	0.588957	1147	1528	0.571215	0.577029	1042	895	0.462055	825	1021	0.553088	1004	830	0.452563	1872	779	0.293851	1576	2185	0.580963	570	757	0.57046	1548	1596	0.507634	764	770	0.501956
mttb	379	220	1984	0.900181	259	1569	0.858315	0.8812	64	1817	0.965976	87	1504	0.945317	0.956509	76	1233	0.94194	109	2576	0.959404	0.953681	186	1741	0.903477	171	1673	0.907267	271	1527	0.849277	466	2167	0.823016	729	3025	0.805807	269	1054	0.796674	667	2452	0.786149	377	1170	0.756303
mttb	384	2053	170	0.0764732	1690	127	0.0698954	0.0735149	1584	290	0.154749	1288	308	0.192982	0.172334	1085	207	0.160217	2243	449	0.16679	0.164659	1719	234	0.119816	1530	302	0.164847	1613	196	0.108347	2465	191	0.0719127	3017	768	0.202906	1110	209	0.158453	2615	510	0.1632	1303	298	0.186134
mttb	387	1724	503	0.225864	1462	356	0.19582	0.212361	1232	647	0.344332	987	600	0.378072	0.359781	826	474	0.364615	1633	1065	0.394737	0.384942	1437	533	0.270558	1141	692	0.377523	1368	452	0.248352	2268	414	0.154362	2164	1665	0.434839	757	564	0.426949	1963	1194	0.378207	892	726	0.448702
mttb	406	351	1781	0.835366	448	1248	0.735849	0.791275	282	1502	0.841928	286	1262	0.815245	0.829532	224	1010	0.818476	472	2118	0.817761	0.817992	507	1479	0.744713	296	1497	0.834914	554	1234	0.690157	1160	1408	0.548287	1063	2765	0.722309	404	879	0.685113	1006	2206	0.6868	496	1202	0.707892
mttb	407	294	1837	0.862037	381	1312	0.774956	0.823483	134	1638	0.924379	168	1376	0.891192	0.908926	144	1084	0.882736	236	2344	0.908527	0.90021	432	1554	0.782477	248	1548	0.861915	518	1257	0.708169	1071	1501	0.583593	942	2912	0.755579	370	919	0.712956	915	2301	0.715485	462	1255	0.730926
mttb	409	356	1794	0.834419	406	1306	0.76285	0.802693	189	1571	0.892614	197	1349	0.872574	0.883243	183	1043	0.850734	227	2345	0.911742	0.892048	416	1583	0.791896	269	1558	0.852764	456	1348	0.747228	969	1629	0.627021	1026	2891	0.738065	361	956	0.725892	888	2364	0.726937	427	1317	0.755161
mttb	412	321	1889	0.854751	415	1348	0.764606	0.81475	157	1618	0.911549	188	1369	0.879255	0.896459	163	1071	0.867909	277	2331	0.893788	0.885476	523	1534	0.745746	302	1571	0.838761	553	1312	0.703485	1207	1436	0.543322	1053	2999	0.740128	404	940	0.699405	993	2344	0.702427	482	1331	0.734142
mttb	422	2263	146	0.0606061	1838	86	0.0446985	0.0535426	1680	197	0.104955	1438	187	0.115077	0.109652	1162	114	0.0893417	2491	226	0.08318	0.085149	2173	83	0.0367908	1986	102	0.0488506	1954	68	0.0336301	2764	65	0.0229763	4134	295	0.0666065	1370	98	0.0667575	3393	201	0.0559265	1858	88	0.045221
mttb	440	376	2286	0.858753	509	1623	0.761257	0.815394	412	1582	0.79338	295	1392	0.825133	0.807933	342	1022	0.749267	729	2179	0.749312	0.749298	533	1959	0.786116	463	1899	0.80398	415	1812	0.813651	925	2169	0.701034	1615	3282	0.670206	539	1118	0.674713	1275	2748	0.683072	593	1604	0.730086
mttb	461	2558	123	0.0458784	2089	120	0.0543232	0.0496933	1773	140	0.0731835	1428	137	0.0875399	0.0796435	1166	102	0.0804416	2551	196	0.0713506	0.0742217	2460	98	0.0383112	2351	139	0.0558233	2201	91	0.0397033	3052	106	0.0335655	4714	289	0.0577653	1647	65	0.0379673	3867	200	0.0491763	2011	104	0.0491726
mttb	474	1023	1632	0.614689	1083	1145	0.513914	0.568708	507	1440	0.739599	440	1149	0.723096	0.732183	407	866	0.680283	774	2037	0.724653	0.710823	1210	1313	0.520412	971	1609	0.623643	1189	1124	0.485949	1997	1168	0.369036	1884	3219	0.630805	757	1018	0.573521	1659	2448	0.596056	846	1320	0.609418
mttb	505	159	2782	0.945937	157	2285	0.935708	0.941297	76	1931	0.962133	71	1590	0.957255	0.959924	76	1291	0.944404	119	2863	0.960094	0.955162	128	2511	0.951497	136	2654	0.951254	155	2386	0.939	319	2966	0.902892	598	4822	0.889668	220	1688	0.884696	544	3772	0.873957	258	1891	0.879944
mttb	530	286	2544	0.89894	379	1963	0.838173	0.871423	293	1728	0.855022	257	1397	0.844619	0.85034	245	1107	0.818787	411	2574	0.862312	0.848743	312	2173	0.874447	209	2488	0.922506	382	2035	0.841953	741	2367	0.761583	738	4342	0.854724	324	1519	0.8242	688	3359	0.829998	301	1605	0.842078
mttb	538	244	2625	0.914953	277	2084	0.882677	0.900382	144	1952	0.931298	151	1551	0.911281	0.922328	153	1254	0.891258	225	2828	0.926302	0.915247	283	2206	0.8863	204	2506	0.924723	413	2006	0.829268	845	2258	0.727683	628	4427	0.875767	277	1563	0.849457	678	3381	0.832964	269	1573	0.853963
mttb	552	1891	973	0.339735	1752	608	0.257627	0.302642	1242	993	0.444295	1060	715	0.402817	0.425935	861	648	0.429423	1859	1371	0.424458	0.426039	1947	503	0.205306	2070	621	0.230769	1928	456	0.191275	2669	377	0.123769	4002	1018	0.202789	1490	318	0.175885	3283	732	0.182316	1477	320	0.178075
mttb	581	449	1916	0.810148	548	1423	0.721969	0.770065	383	1678	0.814168	264	1295	0.830661	0.821271	285	1063	0.788576	538	2349	0.813647	0.805667	674	1419	0.677974	437	1827	0.806979	643	1417	0.687864	1343	1305	0.492825	957	3228	0.771326	393	1132	0.742295	968	2417	0.714032	355	1072	0.751226
mttb	586	1096	1237	0.530219	1158	767	0.398442	0.470643	689	1389	0.668431	499	1054	0.678686	0.672817	521	836	0.616065	991	1913	0.658747	0.645154	1321	779	0.370952	1189	1047	0.468247	1356	691	0.337567	2072	542	0.207345	2189	1889	0.463217	816	669	0.450505	1956	1372	0.41226	744	666	0.47234
mttb	587	215	2104	0.907288	279	1644	0.854914	0.883545	166	1911	0.920077	159	1393	0.897552	0.910444	167	1204	0.878191	293	2615	0.899243	0.892498	199	1908	0.905553	213	2023	0.904741	264	1781	0.870905	478	2142	0.817557	615	3450	0.848708	243	1240	0.836143	597	2713	0.819637	241	1170	0.829199
mttb	643	194	1399	0.878217	271	1113	0.804191	0.843802	203	1834	0.900344	171	1363	0.888527	0.895267	223	1115	0.833333	359	2531	0.875779	0.862346	235	1305	0.847403	199	1492	0.882318	252	1269	0.83432	571	1371	0.705973	490	2390	0.829861	227	866	0.792315	462	1840	0.799305	162	745	0.821389
mttb	649	259	1207	0.823329	328	951	0.74355	0.786157	342	1621	0.825777	316	1152	0.784741	0.808219	319	963	0.75117	614	2186	0.780714	0.771436	254	1192	0.824343	271	1275	0.824709	261	1168	0.817355	549	1302	0.703404	766	1870	0.709408	276	737	0.727542	632	1465	0.698617	246	567	0.697417
mttb	665	162	1138	0.875385	253	887	0.77807	0.829918	262	1561	0.856281	210	1160	0.846715	0.852177	227	990	0.813476	470	2188	0.823175	0.820129	227	1061	0.823758	187	1198	0.864982	275	1034	0.789916	540	1110	0.672727	484	1918	0.798501	204	681	0.769492	419	1436	0.774124	141	534	0.791111
mttb	666	477	819	0.631944	501	639	0.560526	0.598522	623	1195	0.657316	506	862	0.630117	0.645637	477	745	0.609656	1015	1646	0.618564	0.615761	696	597	0.461717	523	864	0.622927	692	617	0.471352	1169	490	0.295359	843	1557	0.64875	298	585	0.662514	753	1093	0.592091	243	436	0.642121
mttb	693	190	868	0.820416	273	667	0.709574	0.768268	274	1448	0.840883	216	1194	0.846809	0.84355	255	982	0.793856	477	2146	0.818147	0.810363	377	636	0.627838	232	899	0.794872	372	671	0.643337	677	692	0.505478	503	1520	0.751359	200	538	0.728997	373	1086	0.744345	126	374	0.748
mttb	700	72	876	0.924051	115	724	0.862932	0.895355	97	1549	0.941069	84	1279	0.938371	0.939847	111	1072	0.906171	192	2315	0.923414	0.917886	100	822	0.89154	84	933	0.917404	142	812	0.851153	252	1023	0.802353	293	1557	0.841622	112	542	0.828746	209	1103	0.840701	64	381	0.85618
mttb	705	361	505	0.583141	421	349	0.453247	0.522005	701	922	0.568084	616	758	0.551674	0.560561	580	605	0.510549	1080	1438	0.571088	0.551715	489	360	0.424028	347	609	0.637029	450	419	0.482163	791	398	0.334735	714	1000	0.583431	261	341	0.566445	491	697	0.5867	145	234	0.617414
mttb	746	109	544	0.833078	132	408	0.755556	0.797988	567	3279	0.852574	582	2504	0.811406	0.834247	418	1970	0.824958	910	4616	0.835324	0.832196	168	406	0.707317	118	611	0.838134	179	415	0.698653	409	507	0.553493	317	991	0.757645	121	308	0.717949	207	652	0.759022	60	225	0.789474
nad1	40	4271	1617	0.274626	3643	852	0.189544	0.237793	4723	4357	0.479846	1897	2098	0.525156	0.49369	3114	2514	0.446695	3224	2810	0.465694	0.456525	5325	1245	0.189498	3095	793	0.203961	3867	995	0.204648	4292	1109	0.205332	5763	2141	0.270876	4720	2022	0.299911	4055	1664	0.29096	1473	534	0.266069
nad1	44	5705	204	0.0345236	4378	138	0.030558	0.0328058	8440	719	0.078502	3573	480	0.118431	0.0907508	5257	458	0.08014	5744	401	0.0652563	0.0724283	6425	162	0.0245939	3820	85	0.021767	4775	101	0.0207137	5273	144	0.026583	7655	273	0.0344349	6538	238	0.035124	5569	173	0.0301289	1935	49	0.0246976
nad1	49	5134	791	0.133502	3917	612	0.135129	0.134207	7576	1779	0.190166	2992	1117	0.271842	0.215092	4684	1161	0.198631	5099	1165	0.185983	0.192089	5908	682	0.10349	3500	412	0.105317	4373	510	0.104444	4838	589	0.108531	7075	879	0.11051	5979	808	0.119051	5132	619	0.107633	1798	209	0.104136
nad1	167	7	1615	0.995684	2	1211	0.998351	0.996825	12	6398	0.998128	3	2902	0.998967	0.99839	8	4385	0.998179	7	4676	0.998505	0.998347	5	1849	0.997303	5	1238	0.995977	5	1374	0.996374	2	1667	0.998802	5	2256	0.997789	6	1851	0.996769	7	1370	0.994916	0	364	1
nad1	265	7	2965	0.997645	6	2287	0.997383	0.997531	17	7319	0.997683	6	3140	0.998093	0.997806	5	4281	0.998833	5	4959	0.998993	0.998919	10	3296	0.996975	2	2191	0.999088	2	2461	0.999188	6	2589	0.997688	8	3581	0.997771	7	3376	0.997931	13	2583	0.994992	2	981	0.997965
nad1	307	5	3273	0.998475	6	2481	0.997587	0.998092	16	6721	0.997625	10	2945	0.996616	0.997317	11	4015	0.997268	6	4692	0.998723	0.998051	14	3534	0.996054	6	2366	0.99747	5	2622	0.998097	5	2805	0.998221	9	4050	0.997783	5	3581	0.998606	6	2902	0.997937	3	1139	0.997373
nad1	308	12	3264	0.996337	13	2472	0.994769	0.99566	21	6712	0.996881	18	2924	0.993882	0.995969	23	4001	0.994284	30	4657	0.993599	0.993916	20	3542	0.994385	15	2363	0.993692	12	2616	0.995434	15	2799	0.99467	42	4025	0.989673	37	3560	0.989714	29	2889	0.990062	11	1133	0.990385
nad1	376	3	3239	0.999075	6	2432	0.997539	0.998415	9	5556	0.998383	4	2553	0.998436	0.998399	12	3366	0.996448	7	4064	0.998281	0.997449	5	3581	0.998606	12	2314	0.994841	7	2772	0.997481	4	2964	0.998652	10	4430	0.997748	6	3600	0.998336	5	3256	0.998467	5	1325	0.996241
nad1	490	3	1702	0.99824	5	1291	0.996142	0.997334	10	4328	0.997695	6	2053	0.997086	0.997499	11	2704	0.995948	10	3356	0.997029	0.996547	8	1978	0.995972	5	1300	0.996169	7	1478	0.995286	5	1702	0.997071	11	2460	0.995548	7	1829	0.996187	7	1705	0.995911	3	633	0.995283
nad1	492	1	1668	0.999401	4	1260	0.996835	0.998295	12	4303	0.997219	8	2038	0.99609	0.996856	8	2706	0.997052	10	3340	0.997015	0.997032	6	1931	0.996902	4	1273	0.996868	2	1452	0.998624	3	1651	0.998186	11	2395	0.995428	9	1785	0.994983	3	1671	0.998208	4	610	0.993485
nad1	493	4	1653	0.997586	2	1258	0.998413	0.997943	17	4294	0.996057	8	2049	0.996111	0.996074	6	2719	0.997798	5	3363	0.998515	0.998195	6	1914	0.996875	7	1263	0.994488	2	1443	0.998616	4	1646	0.997576	9	2391	0.99625	3	1773	0.998311	6	1664	0.996407	1	604	0.998347
nad1	500	320	1411	0.815136	277	994	0.782061	0.801133	539	3897	0.878494	94	2017	0.955471	0.903314	312	2486	0.888492	422	3053	0.878561	0.882991	308	1692	0.846	59	1255	0.955099	140	1355	0.906355	162	1560	0.905923	85	2429	0.966189	79	1770	0.957274	27	1692	0.984293	12	626	0.981191
nad1	536	5	1816	0.997254	5	1281	0.996112	0.996781	16	5077	0.996858	1	2400	0.999584	0.997732	7	3280	0.99787	7	3888	0.998203	0.998051	13	2155	0.994004	6	1446	0.995868	3	1538	0.998053	8	1796	0.995565	26	2570	0.989985	17	1963	0.991414	7	1724	0.995956	1	660	0.998487
nad1	571	31	1730	0.982396	33	1188	0.972973	0.978538	30	4873	0.993881	16	2215	0.992828	0.993552	29	3130	0.99082	24	3599	0.993376	0.992185	37	1996	0.9818	21	1415	0.985376	31	1423	0.97868	28	1753	0.984278	32	2511	0.987416	21	1954	0.989367	14	1634	0.991505	4	592	0.993289
nad1	580	3	1837	0.99837	6	1299	0.995402	0.997138	17	4799	0.99647	2	2155	0.999073	0.997275	4	3123	0.998721	6	3548	0.998312	0.998503	7	2100	0.996678	4	1493	0.997328	7	1514	0.995398	10	1864	0.994664	5	2662	0.998125	7	2059	0.996612	5	1705	0.997076	1	607	0.998355
nad1	635	4	1597	0.997502	10	1237	0.991981	0.995084	13	4559	0.997157	8	2020	0.996055	0.996818	12	2933	0.995925	6	3216	0.998138	0.997081	8	1907	0.995822	4	1369	0.997087	3	1404	0.997868	5	1678	0.997029	23	2301	0.990103	16	1803	0.991204	8	1508	0.994723	2	495	0.995976
nad1	674	3	1093	0.997263	1	889	0.998876	0.997986	12	4406	0.997284	5	1799	0.997228	0.997268	5	2668	0.998129	3	3018	0.999007	0.998595	4	1375	0.997099	3	1020	0.997067	3	983	0.996957	2	1150	0.998264	6	1616	0.996301	4	1267	0.996853	1	1051	0.999049	2	374	0.994681
nad1	725	3	738	0.995951	4	576	0.993103	0.994701	7	4869	0.998564	1	1893	0.999472	0.998818	2	2735	0.999269	7	3266	0.997861	0.998502	5	832	0.994026	5	647	0.992331	3	622	0.9952	3	746	0.995995	1	1096	0.999088	8	875	0.99094	6	683	0.991292	4	231	0.982979
nad1	743	5	687	0.992775	12	545	0.978456	0.986389	13	4955	0.997383	8	1964	0.995943	0.996974	9	2811	0.996809	18	3314	0.994598	0.995611	14	761	0.981935	16	587	0.973466	19	584	0.968491	18	696	0.97479	10	992	0.99002	19	801	0.976829	12	621	0.981043	5	221	0.977876
nad1	755	4	621	0.9936	20	488	0.96063	0.978817	41	5042	0.991934	7	2010	0.996529	0.993239	17	2860	0.994091	17	3421	0.995055	0.994616	17	707	0.976519	9	528	0.98324	9	541	0.983636	15	637	0.976994	23	907	0.975269	17	728	0.977181	6	559	0.989381	5	195	0.975
nad1	823	6	229	0.974468	4	204	0.980769	0.977427	9	3761	0.997613	7	1514	0.995398	0.996976	5	2210	0.997743	5	2616	0.998092	0.997932	11	228	0.953975	1	205	0.995146	5	217	0.977477	6	229	0.974468	2	320	0.993789	2	245	0.991903	5	177	0.972527	0	64	1
nad1	898	1	13	0.928571	2	18	0.9	0.911765	1	779	0.998718	1	345	0.99711	0.998224	1	503	0.998016	3	585	0.994898	0.996337	0	19	1	0	19	1	1	17	0.944444	0	19	1	0	26	1	0	18	1	0	23	1	0	8	1
nad2	19	6298	2051	0.245658	4811	1938	0.287154	0.264207	3386	2700	0.443641	1990	1236	0.383137	0.42268	3507	2528	0.41889	3764	3214	0.46059	0.441251	13540	3811	0.219642	9194	2815	0.234408	9520	1841	0.162046	9105	1884	0.171444	10628	7509	0.414016	8172	4145	0.336527	6255	2376	0.275287	4675	2218	0.321776
nad2	28	2541	5934	0.700177	2179	4649	0.680873	0.691564	988	5299	0.84285	700	2667	0.7921	0.82515	1272	4999	0.797162	893	6380	0.877217	0.840151	4721	12815	0.730782	3194	9023	0.738561	3640	7838	0.682872	3328	7832	0.701792	4999	13424	0.728654	3894	8588	0.688031	2452	6263	0.718646	1726	5173	0.749819
nad2	59	58	8931	0.993548	29	7196	0.995986	0.994634	23	7282	0.996851	16	3897	0.995911	0.996523	19	7257	0.997389	21	8439	0.997518	0.997458	102	18406	0.994489	65	12983	0.995018	58	12023	0.995199	55	11956	0.995421	136	19404	0.99304	55	13126	0.995827	54	9090	0.994094	28	6980	0.996005
nad2	89	7	1708	0.995918	3	1293	0.997685	0.996679	9	8207	0.998905	11	4396	0.997504	0.998416	22	8069	0.997281	20	9491	0.997897	0.997614	12	3223	0.996291	8	2728	0.997076	5	2102	0.997627	11	2519	0.995652	10	3661	0.997276	8	2469	0.99677	4	1400	0.997151	1	400	0.997506
nad2	90	96	1641	0.944732	93	1222	0.929278	0.938073	313	7907	0.961922	248	4169	0.943853	0.955607	314	7778	0.961196	318	9200	0.96659	0.964111	325	2950	0.900763	273	2508	0.901834	177	1964	0.917328	164	2393	0.935862	309	3410	0.916913	249	2280	0.901542	141	1280	0.900774	30	385	0.927711
nad2	285	5616	472	0.0775296	4582	350	0.0709651	0.0745917	3389	536	0.136561	1680	296	0.149798	0.140993	2916	564	0.162069	3513	649	0.155935	0.158728	11699	522	0.0427134	7841	398	0.0483068	7858	302	0.0370098	7347	352	0.0457202	11162	869	0.0722301	8320	529	0.0597808	5564	419	0.0700318	3156	229	0.0676514
nad2	336	4894	208	0.0407683	3915	120	0.0297398	0.035898	3233	221	0.0639838	1769	125	0.0659979	0.0646971	3032	250	0.0761731	3652	252	0.0645492	0.0698581	10417	188	0.0177275	6681	163	0.0238165	6845	127	0.0182157	6431	141	0.0214547	10046	348	0.0334809	7183	204	0.0276161	5001	163	0.0315647	2927	68	0.0227045
nad2	341	10	4996	0.998002	10	3959	0.99748	0.997772	7	3523	0.998017	1	1931	0.999482	0.998535	3	3326	0.999099	6	3964	0.998489	0.998767	25	10441	0.997611	26	6738	0.996156	13	6885	0.998115	13	6487	0.998	21	10283	0.997962	27	7240	0.996285	16	5094	0.996869	14	2953	0.995281
nad2	344	27	4900	0.99452	40	3832	0.989669	0.992385	25	3493	0.992894	24	1901	0.987532	0.990998	49	3269	0.985232	34	3932	0.991427	0.988605	49	10286	0.995259	64	6637	0.990449	41	6771	0.993981	40	6367	0.993757	211	9900	0.979132	158	7028	0.978013	82	4935	0.983656	45	2875	0.984589
nad2	389	26	4173	0.993808	13	3226	0.995986	0.994757	12	3195	0.996258	5	1774	0.997189	0.99659	14	3117	0.995529	6	3671	0.998368	0.997062	81	8768	0.990846	53	5911	0.991113	40	5965	0.993339	43	5483	0.992219	73	8835	0.991805	41	5957	0.993164	38	4325	0.99129	14	2656	0.994757
nad2	394	25	4130	0.993983	13	3147	0.995886	0.994805	12	3189	0.996251	6	1763	0.996608	0.996378	17	3142	0.994619	11	3718	0.99705	0.995935	50	8672	0.994267	20	5840	0.996587	24	5905	0.995952	27	5404	0.995029	43	8772	0.995122	38	5860	0.993557	30	4290	0.993056	9	2612	0.996566
nad2	400	12	4036	0.997036	13	3083	0.995801	0.996501	11	3217	0.996592	10	1756	0.994337	0.995795	7	3158	0.997788	10	3690	0.997297	0.997524	34	8570	0.996048	16	5665	0.997184	25	5784	0.995696	19	5316	0.996439	27	8591	0.996867	21	5798	0.996391	15	4237	0.996472	12	2491	0.995206
nad2	427	11	4480	0.997551	3	3454	0.999132	0.998239	4	3488	0.998855	2	1909	0.998953	0.99889	3	3449	0.999131	8	4046	0.998027	0.998535	15	9585	0.998437	13	6342	0.997954	8	6508	0.998772	8	5926	0.998652	21	9607	0.997819	10	6515	0.998467	6	4718	0.99873	2	2653	0.999247
nad2	461	21	4453	0.995306	11	3515	0.99688	0.996	9	3438	0.997389	5	1877	0.997343	0.997373	11	3387	0.996763	13	3972	0.996738	0.996749	46	9551	0.995207	20	6303	0.996837	28	6262	0.995548	20	5876	0.996608	37	9367	0.996066	25	6563	0.996205	21	4741	0.99559	10	2508	0.996029
nad2	530	16	4804	0.99668	12	3884	0.99692	0.996788	6	3652	0.99836	4	1869	0.997864	0.998192	14	3546	0.996067	9	4253	0.997888	0.99706	38	10221	0.996296	20	7008	0.997154	25	6693	0.996279	16	6498	0.997544	18	9974	0.998199	30	7082	0.995782	13	4994	0.997404	10	2266	0.995606
nad2	558	1965	2896	0.595762	1762	2093	0.542931	0.572396	869	2901	0.769496	629	1318	0.676939	0.737974	996	2711	0.731319	777	3613	0.823007	0.78103	5677	4571	0.446038	4103	2919	0.415694	4537	2263	0.332794	3963	2442	0.381265	4019	5936	0.596283	3570	3605	0.502439	2715	2288	0.457326	1066	1099	0.507621
nad2	642	3571	1335	0.272116	2955	894	0.232268	0.254597	2048	1731	0.458058	1216	856	0.413127	0.442147	2163	1585	0.422892	2197	2188	0.498974	0.463912	8331	1742	0.172938	5515	1450	0.208184	5808	953	0.140955	5603	864	0.133601	7070	2830	0.285859	5764	1587	0.215889	3799	1283	0.25246	1628	620	0.275801
nad2	695	5	4528	0.998897	6	3506	0.998292	0.998633	10	3872	0.997424	4	2254	0.998229	0.99772	8	3714	0.997851	3	4426	0.999323	0.99865	20	9556	0.997911	11	6623	0.998342	11	6365	0.998275	15	6123	0.997556	29	9256	0.996877	14	6916	0.99798	3	4695	0.999361	7	2378	0.997065
nad2	821	9	5033	0.998215	9	4026	0.99777	0.998017	4	3584	0.998885	3	1998	0.998501	0.998748	4	3383	0.998819	6	4074	0.998529	0.998661	21	10598	0.998022	14	7256	0.998074	19	7080	0.997324	11	6561	0.998326	24	10295	0.997674	14	7516	0.998141	12	5230	0.997711	8	3139	0.997458
nad2	842	9	4900	0.998167	9	3921	0.99771	0.997964	6	3543	0.998309	3	1980	0.998487	0.998373	9	3457	0.997403	5	4057	0.998769	0.99814	21	10417	0.997988	15	7133	0.997902	13	6926	0.998127	17	6468	0.997379	28	10099	0.997235	8	7422	0.998923	14	5130	0.997278	6	2927	0.997954
nad2	888	4533	399	0.0809002	3657	264	0.0673298	0.0748899	2947	587	0.166101	1612	306	0.159541	0.163793	2768	725	0.207558	3095	933	0.231629	0.220449	9878	436	0.0422726	6585	432	0.0615648	6604	258	0.0375984	6345	332	0.0497229	9188	959	0.0945107	6977	489	0.0654969	4810	414	0.0792496	2665	240	0.0826162
nad2	953	19	4327	0.995628	8	3456	0.997691	0.996543	8	3731	0.99786	8	1997	0.99601	0.997214	9	3705	0.997577	6	4226	0.998582	0.998112	32	9096	0.996494	23	6278	0.99635	22	6225	0.996478	15	5980	0.997498	26	9141	0.997164	24	6743	0.996453	13	4623	0.997196	13	2328	0.994447
nad2	961	8	4351	0.998165	6	3435	0.998256	0.998205	3	3747	0.9992	1	2024	0.999506	0.999307	10	3706	0.997309	5	4202	0.998812	0.998107	11	9195	0.998805	10	6319	0.99842	13	6224	0.997916	5	5966	0.999163	17	9069	0.998129	18	6800	0.99736	9	4665	0.998074	7	2353	0.997034
nad2	991	10	4311	0.997686	13	3343	0.996126	0.997004	5	3698	0.99865	3	1979	0.998486	0.998593	14	3576	0.9961	16	4085	0.996099	0.996099	22	9142	0.997599	12	6418	0.998134	27	6105	0.995597	21	5881	0.996442	26	8985	0.997115	18	6558	0.997263	15	4598	0.996748	8	2281	0.996505
nad2	995	7	4304	0.998376	3	3342	0.999103	0.998694	5	3689	0.998646	2	1973	0.998987	0.998765	6	3591	0.998332	5	4075	0.998775	0.998567	17	9064	0.998128	14	6376	0.997809	10	6085	0.998359	6	5853	0.998976	24	8935	0.997321	21	6491	0.996775	6	4554	0.998684	6	2273	0.997367
nad2	1091	7	4318	0.998382	3	3361	0.999108	0.998699	5	3604	0.998615	2	2015	0.999008	0.998756	8	3439	0.997679	6	4093	0.998536	0.998145	8	9474	0.999156	8	6453	0.998762	12	6202	0.998069	9	5842	0.998462	14	9340	0.998503	7	6629	0.998945	9	4533	0.998018	1	2621	0.999619
nad2	1107	4157	194	0.0445875	3207	139	0.0415421	0.0432636	3197	347	0.097912	1774	202	0.102227	0.0994565	3045	324	0.096171	3608	475	0.116336	0.10722	9042	260	0.027951	6189	222	0.034628	6066	134	0.0216129	5582	104	0.0182905	8856	428	0.0461008	6296	245	0.037456	4300	212	0.0469858	2473	115	0.0444359
nad2	1160	7	4397	0.998411	8	3307	0.997587	0.998057	2	3352	0.999404	3	1902	0.998425	0.999049	3	3309	0.999094	5	3991	0.998749	0.998905	15	9377	0.998403	5	6429	0.999223	9	6284	0.99857	9	5929	0.998484	21	9482	0.99779	18	6763	0.997346	8	4621	0.998272	4	2608	0.998469
nad2	1233	3810	397	0.0943665	2818	379	0.118549	0.104808	3079	475	0.133652	1663	282	0.144987	0.137661	2929	443	0.131376	3499	508	0.126778	0.128879	7826	915	0.104679	5204	910	0.148839	5307	525	0.0900206	4900	511	0.0944373	7090	1651	0.18888	5564	1085	0.163182	3794	661	0.148373	1783	310	0.148113
nad2	1279	16	3615	0.995594	20	2784	0.992867	0.994406	20	3691	0.994611	10	2025	0.995086	0.994779	17	3431	0.99507	8	4118	0.998061	0.996699	66	7416	0.991179	47	5268	0.991157	27	5080	0.994713	32	4635	0.993143	46	7471	0.993881	43	5836	0.992686	49	3832	0.987374	12	1525	0.992193
nad2	1280	8	3595	0.99778	3	2775	0.99892	0.998276	6	3722	0.998391	0	2034	1	0.998959	7	3444	0.997972	7	4125	0.998306	0.998154	11	7403	0.998516	7	5259	0.998671	9	5076	0.99823	5	4634	0.998922	16	7472	0.997863	17	5837	0.997096	2	3844	0.99948	2	1524	0.998689
nad2	1309	9	3137	0.997139	3	2407	0.998755	0.99784	8	3783	0.99789	4	2080	0.998081	0.997957	5	3531	0.998586	11	4127	0.997342	0.997915	14	6522	0.997858	9	4656	0.998071	4	4468	0.999106	7	4097	0.998294	14	6481	0.997844	14	5172	0.9973	4	3411	0.998829	2	1080	0.998152
nad2	1433	2	749	0.997337	0	561	1	0.998476	28	6587	0.995767	18	3964	0.99548	0.995659	12	6385	0.998124	36	7380	0.995146	0.996525	2	1522	0.998688	4	1333	0.997008	2	1074	0.998141	2	1184	0.998314	6	1886	0.996829	1	1339	0.999254	3	740	0.995962	0	143	1
nad2	1436	5	738	0.993271	7	553	0.9875	0.99079	17	6544	0.997409	16	3925	0.99594	0.996858	27	6313	0.995741	22	7335	0.99701	0.996423	110	1385	0.926421	51	1276	0.961567	78	972	0.925714	104	1039	0.909011	21	1849	0.98877	12	1276	0.990683	13	718	0.982216	1	154	0.993548
nad2	1490	6	4955	0.998791	10	3485	0.997139	0.998108	3	5189	0.999422	8	3102	0.997428	0.998675	10	4844	0.99794	4	5671	0.999295	0.99867	29	11323	0.997445	17	7336	0.997688	15	7616	0.998034	9	6753	0.998669	17	12034	0.998589	23	9048	0.997464	13	5858	0.997786	6	2835	0.997888
nad3	8	55	53	0.490741	27	51	0.653846	0.55914	280	7406	0.96357	440	5218	0.922234	0.946043	328	4243	0.928243	449	5072	0.918674	0.923008	16	54	0.771429	33	68	0.673267	20	48	0.705882	40	94	0.701493	77	87	0.530488	74	82	0.525641	40	72	0.642857	18	21	0.538462
nad3	26	66	118	0.641304	44	102	0.69863	0.666667	164	7991	0.97989	270	5841	0.955817	0.969578	226	4819	0.955203	300	5706	0.95005	0.952402	52	81	0.609023	57	148	0.721951	85	45	0.346154	140	116	0.453125	125	222	0.639769	136	225	0.623269	76	153	0.668122	32	37	0.536232
nad3	64	142	322	0.693966	98	212	0.683871	0.689922	566	9116	0.941541	711	6626	0.903094	0.924966	561	5586	0.908736	757	6524	0.896031	0.901847	145	348	0.705882	202	469	0.698957	201	213	0.514493	307	448	0.593377	373	634	0.629593	419	676	0.617352	265	436	0.621969	84	109	0.564767
nad3	83	199	543	0.731806	100	387	0.794661	0.756713	376	9888	0.963367	529	7306	0.932482	0.949997	435	6120	0.933638	564	7154	0.926924	0.930008	153	752	0.830939	204	837	0.804035	279	445	0.614641	414	833	0.668003	448	1185	0.725658	522	1297	0.713029	373	868	0.699436	101	181	0.641844
nad3	149	522	1239	0.703578	300	747	0.713467	0.707265	231	4196	0.94782	413	3421	0.89228	0.922043	406	2938	0.878589	405	3404	0.893673	0.886621	409	2020	0.831618	693	1541	0.689794	449	1500	0.769625	578	1946	0.770998	1449	1983	0.577797	1825	2805	0.605832	1166	2072	0.639901	314	486	0.6075
nad3	211	565	1439	0.718064	301	932	0.75588	0.732468	222	3868	0.945721	361	3483	0.906087	0.926519	340	2862	0.893816	341	3259	0.905278	0.899882	592	2123	0.781952	575	1782	0.756046	1022	1268	0.553712	1089	1746	0.615873	1240	2703	0.685519	1699	3774	0.689567	1096	2630	0.705851	264	641	0.708287
nad3	212	566	1438	0.717565	298	938	0.7589	0.733333	212	3861	0.94795	365	3457	0.9045	0.926916	320	2877	0.899906	337	3250	0.90605	0.903154	568	2131	0.789552	556	1786	0.762596	976	1309	0.572867	1025	1812	0.638703	1229	2694	0.686719	1668	3813	0.695676	1082	2637	0.709062	259	642	0.712542
nad3	250	294	1171	0.799317	150	746	0.832589	0.811944	453	12405	0.964769	536	9164	0.944742	0.956157	534	7306	0.931888	513	8075	0.940265	0.936267	265	1609	0.858591	299	1432	0.827267	523	1068	0.671276	531	1666	0.758307	767	2345	0.753535	1015	2980	0.745932	638	1994	0.757599	139	454	0.765599
nad3	254	301	1125	0.78892	134	728	0.844548	0.809878	451	12361	0.964799	558	9092	0.942176	0.95508	507	7293	0.935	500	8039	0.941445	0.938368	258	1523	0.855138	359	1288	0.782028	494	1032	0.676278	551	1582	0.741678	878	2128	0.707917	1189	2657	0.690848	683	1791	0.723929	150	397	0.725777
nad3	347	1599	6801	0.809643	853	4368	0.836621	0.819984	328	10079	0.968483	428	6900	0.941594	0.957372	393	5469	0.932958	406	5976	0.936384	0.934744	1291	10727	0.892578	1085	7150	0.868245	1984	6775	0.77349	2062	9254	0.81778	4177	12896	0.755345	5388	17142	0.760852	4242	14607	0.774948	1218	5243	0.811484
nad3	352	1548	6837	0.815385	846	4363	0.837589	0.823893	264	10072	0.974458	385	6862	0.946875	0.963089	327	5438	0.943278	322	5976	0.948873	0.946199	2209	9797	0.816009	1443	6779	0.824495	3977	4776	0.545641	4364	6920	0.613258	4357	12681	0.744277	5667	16821	0.747999	4795	14037	0.74538	1415	5038	0.780722
nad4	29	41	9594	0.995745	42	6599	0.993676	0.9949	5	2035	0.997549	6	1880	0.996819	0.997198	6	1576	0.996207	4	1676	0.997619	0.996934	60	8080	0.992629	49	7611	0.993603	39	7142	0.994569	84	5971	0.986127	97	6824	0.985985	94	7838	0.988149	47	5836	0.992011	13	2460	0.994743
nad4	49	9915	170	0.0168567	6796	130	0.0187699	0.0176356	2567	59	0.0224676	2268	61	0.0261915	0.024218	2017	43	0.0208738	2166	47	0.0212381	0.0210625	8358	92	0.0108876	7965	74	0.00920513	7411	74	0.00988644	6324	50	0.00784437	7199	84	0.0115337	8547	91	0.0105348	6060	60	0.00980392	2545	29	0.0112665
nad4	74	32	10278	0.996896	20	7041	0.997168	0.997007	7	2895	0.997588	6	2618	0.997713	0.997647	5	2300	0.997831	9	2477	0.99638	0.997078	51	8586	0.994095	32	8266	0.996144	26	7619	0.996599	17	6550	0.997411	24	7440	0.996785	26	8837	0.997066	49	6204	0.992164	9	2613	0.996568
nad4	84	6908	3424	0.331398	4850	2232	0.315165	0.324796	1792	1282	0.417046	1490	1342	0.47387	0.444294	1562	946	0.377193	1651	1018	0.381416	0.37937	6403	2260	0.26088	6524	1809	0.217089	5681	1995	0.259901	4856	1740	0.263796	5675	1813	0.242121	6963	1984	0.22175	4644	1622	0.258857	2040	589	0.22404
nad4	95	9716	738	0.070595	6740	427	0.0595786	0.0661143	2895	354	0.108957	2572	445	0.147498	0.127514	2389	282	0.105578	2522	289	0.10281	0.104159	8571	197	0.0224681	8281	163	0.0193036	7686	117	0.0149942	6640	62	0.00925097	7283	305	0.040195	8787	283	0.0312018	6186	138	0.0218216	2589	57	0.021542
nad4	107	11	4397	0.997505	7	2874	0.99757	0.997531	11	3408	0.996783	8	3203	0.997509	0.997134	6	2823	0.997879	7	2944	0.997628	0.997751	4	3450	0.998842	13	3753	0.996548	5	2968	0.998318	9	2514	0.996433	9	2661	0.996629	3	2958	0.998987	16	2194	0.99276	4	881	0.99548
nad4	124	5	1593	0.996871	5	990	0.994975	0.996143	11	3666	0.997008	12	3459	0.996543	0.996782	12	3019	0.996041	9	3149	0.99715	0.996607	2	1229	0.998375	6	1439	0.995848	4	1210	0.996705	0	1189	1	5	1213	0.995895	4	1849	0.997841	7	801	0.991337	0	285	1
nad4	158	11	2376	0.995392	6	1493	0.995997	0.995625	12	2947	0.995945	6	2727	0.997805	0.996838	10	2446	0.995928	8	2487	0.996794	0.996364	12	1959	0.993912	9	1955	0.995418	8	1890	0.995785	6	1637	0.996348	3	1637	0.998171	12	2189	0.994548	11	1197	0.990894	1	384	0.997403
nad4	164	108	2525	0.958982	38	1629	0.977205	0.966047	30	2519	0.988231	38	2359	0.984147	0.986252	49	2121	0.977419	46	2166	0.979204	0.97832	135	2053	0.9383	164	1960	0.922787	99	1987	0.952541	140	1644	0.921525	219	1598	0.879472	267	2180	0.890887	135	1190	0.898113	39	376	0.906024
nad4	166	37	2640	0.986179	27	1700	0.984366	0.985468	15	2259	0.993404	23	2112	0.989227	0.991381	31	1923	0.984135	21	1977	0.989489	0.986842	70	2157	0.968568	57	2120	0.973817	58	2071	0.972757	79	1739	0.956546	44	1817	0.976357	69	2445	0.972554	34	1314	0.974777	4	427	0.990719
nad4	197	15	3943	0.99621	10	2553	0.996098	0.996166	4	2032	0.998035	4	2029	0.998032	0.998034	7	1779	0.996081	3	1817	0.998352	0.997227	7	3282	0.997872	9	3160	0.99716	8	3098	0.997424	10	2507	0.996027	17	2660	0.99365	12	3516	0.996599	16	2051	0.992259	2	681	0.997072
nad4	240	4533	266	0.0554282	3135	151	0.0459525	0.051577	1921	108	0.0532282	1806	106	0.0554393	0.0543009	1680	100	0.0561798	1676	105	0.0589556	0.0575681	3852	117	0.0294785	3805	145	0.0367089	3611	135	0.0360384	2892	120	0.0398406	3176	152	0.0456731	4124	169	0.0393664	2574	113	0.0420543	1014	45	0.0424929
nad4	261	4862	616	0.11245	3610	272	0.070067	0.0948718	1427	506	0.261769	1240	515	0.293447	0.276844	1224	452	0.26969	1236	490	0.283893	0.276896	4422	116	0.0255619	4316	138	0.0309834	4198	100	0.0232666	3307	70	0.0207285	3668	228	0.0585216	4807	228	0.045283	3036	179	0.0556765	1191	65	0.0517516
nad4	279	5604	196	0.0337931	4003	129	0.0312197	0.0327225	1736	115	0.0621286	1579	113	0.0667849	0.0643522	1541	77	0.0475896	1618	104	0.0603949	0.0541916	4799	67	0.013769	4643	68	0.0144343	4436	56	0.0124666	3526	32	0.00899382	4028	74	0.01804	5215	104	0.0195525	3427	66	0.0188949	1350	32	0.0231548
nad4	303	5526	418	0.070323	3972	294	0.068917	0.0697356	1524	238	0.135074	1442	216	0.130277	0.132749	1370	169	0.109812	1479	176	0.106344	0.108015	4795	135	0.0273834	4663	109	0.0228416	4444	94	0.020714	3609	80	0.0216861	4125	168	0.0391335	5370	165	0.0298103	3499	79	0.0220794	1511	33	0.0213731
nad4	317	11	5927	0.998148	13	4326	0.997004	0.997665	7	1647	0.995768	3	1566	0.998088	0.996897	5	1464	0.996596	11	1579	0.993082	0.99477	5	5013	0.999004	12	4809	0.997511	9	4572	0.998035	3	3787	0.999208	8	4312	0.998148	20	5601	0.996442	17	3622	0.995328	0	1617	1
nad4	329	5787	132	0.0223011	4153	110	0.0258034	0.0237674	1586	36	0.0221948	1495	57	0.0367268	0.0293006	1402	37	0.0257123	1496	27	0.0177282	0.021607	4937	84	0.0167297	4682	115	0.0239733	4423	110	0.0242665	3705	67	0.0177625	4132	139	0.0325451	5586	111	0.0194839	3519	90	0.0249377	1652	31	0.0184195
nad4	362	9	5061	0.998225	5	3591	0.99861	0.998384	3	1474	0.997969	4	1424	0.997199	0.99759	1	1334	0.999251	5	1469	0.996608	0.997864	10	4414	0.99774	8	4240	0.998117	4	3906	0.998977	6	3317	0.998194	7	3686	0.998105	15	4741	0.996846	11	3118	0.996484	4	1631	0.997554
nad4	376	10	4771	0.997908	6	3300	0.998185	0.998022	3	1443	0.997925	5	1396	0.996431	0.99719	2	1299	0.998463	6	1433	0.99583	0.99708	20	4110	0.995157	9	3950	0.997727	7	3718	0.998121	9	3139	0.997141	12	3491	0.996574	15	4456	0.996645	10	2954	0.996626	6	1639	0.996353
nad4	385	4096	554	0.11914	2815	423	0.130636	0.123859	1132	314	0.217151	1155	271	0.190042	0.203691	1025	273	0.210324	1122	314	0.218663	0.214704	3883	250	0.0604887	3676	212	0.0545267	3509	178	0.0482777	2981	162	0.0515431	3096	318	0.0931459	4055	299	0.0686725	2700	187	0.0647731	1521	127	0.0770631
nad4	402	4361	138	0.0306735	3003	77	0.025	0.0283679	1429	42	0.028552	1441	37	0.0250338	0.0267887	1266	39	0.0298851	1418	39	0.0267673	0.0282404	3998	61	0.0150283	3743	47	0.0124011	3664	36	0.00972973	3105	30	0.00956938	3330	50	0.0147929	4121	48	0.0115136	2838	29	0.0101151	1549	20	0.012747
nad4	403	21	4475	0.995329	9	3078	0.997085	0.996044	6	1477	0.995954	4	1478	0.997301	0.996627	2	1301	0.998465	4	1453	0.997255	0.997826	9	4062	0.997789	15	3781	0.996048	10	3696	0.997302	9	3111	0.997115	7	3365	0.997924	10	4148	0.997595	12	2857	0.995817	10	1551	0.993594
nad4	436	13	3754	0.996549	15	2558	0.99417	0.995584	3	1364	0.997805	3	1374	0.997821	0.997813	4	1223	0.99674	7	1322	0.994733	0.995696	24	3527	0.993241	14	3167	0.995599	12	3222	0.996289	12	2660	0.995509	12	2962	0.995965	9	3466	0.99741	9	2483	0.996388	5	1233	0.995961
nad4	437	13	3725	0.996522	11	2532	0.995674	0.996179	6	1355	0.995591	3	1368	0.997812	0.996706	7	1219	0.99429	10	1324	0.992504	0.993359	12	3533	0.996615	10	3147	0.996832	8	3207	0.997512	10	2649	0.996239	13	2933	0.995587	18	3450	0.99481	4	2473	0.998385	5	1228	0.995945
nad4	449	8	3799	0.997899	6	2537	0.997641	0.997795	4	1394	0.997139	8	1403	0.99433	0.995728	6	1256	0.995246	5	1368	0.996358	0.995825	8	3517	0.99773	3	3113	0.999037	11	3224	0.9966	3	2669	0.998877	14	2931	0.995246	11	3482	0.996851	8	2440	0.996732	8	1209	0.993426
nad4	501	3718	87	0.0228647	2484	38	0.0150674	0.0197566	1446	66	0.0436508	1402	111	0.0733642	0.0585124	1278	95	0.0691916	1394	75	0.0510551	0.059817	3390	81	0.0233362	3162	87	0.0267775	3114	55	0.0173556	2672	56	0.0205279	2895	161	0.0526832	3443	139	0.0388051	2228	107	0.0458244	1191	63	0.0502392
nad4	608	10	4719	0.997885	10	3358	0.997031	0.99753	1	1476	0.999323	0	1527	1	0.999667	3	1377	0.997826	2	1554	0.998715	0.998297	10	4124	0.997581	5	3884	0.998714	8	3883	0.997944	11	3209	0.996584	8	3621	0.997796	8	4627	0.998274	4	2895	0.99862	3	1391	0.997848
nad4	636	3999	411	0.0931973	2816	273	0.0883781	0.0912122	1235	185	0.130282	1316	244	0.15641	0.14396	1201	176	0.127814	1378	198	0.125635	0.126651	3630	260	0.066838	3459	282	0.0753809	3362	292	0.0799124	2793	219	0.0727092	3062	341	0.100206	3947	431	0.0984468	2440	284	0.104258	1264	129	0.0926059
nad4	659	8	4576	0.998255	4	3127	0.998722	0.998445	1	1390	0.999281	2	1615	0.998763	0.999003	2	1377	0.99855	7	1584	0.9956	0.99697	11	3953	0.997225	5	3824	0.998694	11	3645	0.996991	3	3083	0.999028	18	3414	0.994755	8	4316	0.99815	4	2798	0.998572	3	1398	0.997859
nad4	666	4486	167	0.0358908	3003	125	0.0399616	0.0375273	1317	58	0.0421818	1561	56	0.034632	0.0381016	1306	52	0.0382916	1526	62	0.0390428	0.0386965	3885	73	0.0184437	3744	75	0.0196386	3608	59	0.0160894	3014	55	0.0179211	3358	68	0.0198482	4228	102	0.0235566	2780	57	0.0200916	1395	22	0.0155258
nad4	753	4575	316	0.0646085	3057	184	0.0567726	0.0614855	1065	114	0.0966921	1500	154	0.0931076	0.0945994	1123	107	0.0869919	1302	153	0.105155	0.0968343	4106	93	0.0221481	3838	67	0.0171575	3823	78	0.0199949	3258	69	0.0207394	3753	87	0.0226562	4665	70	0.0147835	2899	60	0.0202771	1436	35	0.0237933
nad4	767	15	4824	0.9969	7	3223	0.997833	0.997274	3	1116	0.997319	4	1630	0.997552	0.997457	4	1208	0.9967	3	1396	0.997856	0.997319	18	4167	0.995699	16	3904	0.995918	24	3819	0.993755	11	3304	0.996682	18	3843	0.995338	11	4703	0.997667	7	2939	0.997624	8	1430	0.994437
nad4	784	8	4835	0.998348	12	3213	0.996279	0.997521	0	1102	1	2	1599	0.998751	0.99926	6	1171	0.994902	4	1322	0.996983	0.996005	2	4131	0.999516	6	3893	0.998461	8	3760	0.997877	0	3238	1	10	3781	0.997362	10	4661	0.997859	6	2946	0.997967	1	1417	0.999295
nad4	836	446	4529	0.910352	332	3012	0.900718	0.906479	94	1073	0.919452	50	1573	0.969193	0.948387	115	1041	0.900519	174	1146	0.868182	0.883279	198	4086	0.953782	108	3884	0.972946	75	3786	0.980575	45	3224	0.986234	358	3573	0.908929	545	4274	0.886906	129	2904	0.957468	69	1245	0.947489
nad4	896	5	4739	0.998946	4	3220	0.998759	0.99887	0	1276	1	1	1731	0.999423	0.999668	4	1213	0.996713	2	1359	0.99853	0.997673	6	4139	0.998552	4	3789	0.998945	3	3884	0.999228	4	3189	0.998747	4	3655	0.998907	8	4546	0.998243	1	2848	0.999649	1	1175	0.99915
nad4	977	15	4317	0.996537	15	2887	0.994831	0.995853	4	1246	0.9968	3	1791	0.998328	0.9977	2	1276	0.998435	4	1382	0.997114	0.997748	11	3795	0.99711	13	3654	0.996455	14	3663	0.996193	9	3035	0.997043	15	3468	0.995693	20	4060	0.995098	8	2668	0.99701	1	1096	0.999088
nad4	1010	5	4258	0.998827	7	2847	0.997547	0.998314	3	1249	0.997604	3	1769	0.998307	0.998016	3	1294	0.997687	2	1370	0.998542	0.998127	14	3758	0.996288	10	3694	0.9973	6	3574	0.998324	8	2981	0.997324	10	3421	0.997085	12	3980	0.996994	7	2630	0.997345	1	1153	0.999133
nad4	1033	17	4397	0.996149	5	2878	0.998266	0.996985	1	1175	0.99915	5	1663	0.997002	0.99789	5	1252	0.996022	0	1310	1	0.998052	8	3866	0.997935	10	3709	0.997311	10	3570	0.997207	13	2978	0.995654	6	3499	0.998288	11	3993	0.997253	5	2702	0.998153	2	1259	0.998414
nad4	1101	516	4178	0.890072	294	2740	0.903098	0.895186	37	1025	0.96516	57	1423	0.961486	0.963021	40	1054	0.963437	49	1064	0.955975	0.959674	523	3613	0.873549	571	3044	0.842047	726	3038	0.80712	582	2337	0.800617	393	3100	0.887489	625	3694	0.855291	365	2528	0.873833	241	1248	0.838146
nad4	1129	6	4377	0.998631	10	2856	0.996511	0.997793	2	949	0.997897	2	1352	0.998523	0.998265	2	983	0.99797	2	983	0.99797	0.99797	13	3778	0.996571	7	3386	0.997937	11	3577	0.996934	2	2794	0.999285	5	3195	0.998437	11	4233	0.997408	11	2690	0.995927	6	1339	0.995539
nad4	1131	3548	829	0.189399	2463	383	0.134575	0.167797	472	474	0.501057	524	812	0.607784	0.563541	460	514	0.527721	475	499	0.51232	0.520021	3442	318	0.0845745	3015	347	0.103212	3325	215	0.0607345	2623	175	0.0625447	2608	585	0.183213	3562	711	0.166394	2230	452	0.168531	1106	227	0.170293
nad4	1148	5	4173	0.998803	5	2627	0.9981	0.998532	2	919	0.997828	2	1266	0.998423	0.998173	3	917	0.996739	6	940	0.993658	0.995177	12	3513	0.996596	11	3118	0.996484	13	3316	0.996095	17	2647	0.993619	6	2939	0.997963	11	4148	0.997355	4	2570	0.998446	2	1146	0.998258
nad4	1161	4270	109	0.0248915	2673	85	0.0308194	0.0271823	963	52	0.0512315	1304	61	0.0446886	0.047479	946	48	0.0482897	983	34	0.0334317	0.0407757	3630	70	0.0189189	3112	68	0.0213836	3330	45	0.0133333	2720	34	0.0123457	2986	61	0.0200197	4350	63	0.014276	2629	47	0.0175635	1141	20	0.0172265
nad4	1172	8	4425	0.998195	3	2826	0.99894	0.998485	1	1031	0.999031	2	1414	0.998588	0.998775	1	993	0.998994	4	1051	0.996209	0.99756	4	3695	0.998919	4	3165	0.998738	8	3387	0.997644	5	2729	0.998171	3	3075	0.999025	4	4456	0.999103	2	2687	0.999256	5	1154	0.995686
nad4	1194	3478	847	0.195838	2404	355	0.12867	0.169678	753	304	0.287606	968	471	0.327311	0.310497	736	281	0.276303	795	313	0.282491	0.279529	3308	286	0.0795771	2881	264	0.0839428	3087	292	0.0864161	2401	260	0.0977076	2635	402	0.132367	3748	586	0.13521	2360	251	0.0961318	957	95	0.0903042
nad4	1206	3385	906	0.21114	2206	559	0.20217	0.207625	649	449	0.408925	784	669	0.460427	0.43826	621	411	0.398256	631	515	0.449389	0.425161	2827	761	0.212096	2305	821	0.262636	2736	693	0.2021	2183	504	0.18757	2248	818	0.266797	3463	968	0.218461	1947	675	0.257437	766	282	0.269084
nad4	1355	0	1218	1	0	762	1	1	0	2247	1	4	2720	0.998532	0.999195	2	2119	0.999057	1	2195	0.999545	0.999305	1	951	0.99895	0	962	1	3	970	0.996917	2	993	0.99799	3	1000	0.997009	2	1358	0.998529	0	638	1	0	162	1
nad4	1373	4	1038	0.996161	1	622	0.998395	0.996997	4	2075	0.998076	3	2539	0.99882	0.998485	5	1968	0.997466	3	2036	0.998529	0.998006	18	771	0.977186	8	799	0.990087	11	765	0.985825	19	818	0.9773	5	877	0.994331	4	1212	0.996711	1	541	0.998155	0	173	1
nad4	1374	1023	82	0.0742081	622	50	0.0744048	0.0742825	1836	229	0.110896	2183	346	0.136813	0.125163	1734	229	0.116658	1798	232	0.114286	0.115452	825	50	0.0571429	803	63	0.0727483	793	45	0.0536993	836	31	0.0357555	890	77	0.0796277	1171	83	0.0661882	557	32	0.0543294	199	19	0.087156
nad4	1401	5505	1655	0.231145	3249	1026	0.24	0.234456	1403	450	0.242849	1619	631	0.280444	0.263466	1377	366	0.209983	1452	360	0.198675	0.204219	5067	1121	0.181157	3870	1108	0.222579	4612	1035	0.183283	3875	832	0.176758	4246	1164	0.215157	5665	1782	0.239291	3620	931	0.20457	1986	479	0.19432
nad4	1405	14	7097	0.998031	9	4245	0.997884	0.997976	6	1823	0.99672	2	2215	0.999098	0.998023	2	1709	0.998831	0	1778	1	0.999427	21	6139	0.996591	12	4932	0.997573	14	5604	0.997508	15	4654	0.996787	12	5368	0.99777	14	7385	0.998108	10	4530	0.997797	9	2451	0.996341
nad4	1417	256	6737	0.963392	213	3975	0.94914	0.958054	84	1659	0.951807	96	1991	0.954001	0.953003	107	1514	0.933991	90	1592	0.946492	0.940357	288	5774	0.952491	314	4520	0.935043	152	5388	0.972563	135	4440	0.970492	616	4624	0.882443	760	6502	0.895346	299	4177	0.933199	277	2172	0.886893
nad4	1433	14	6860	0.997963	11	4110	0.997331	0.997726	2	1669	0.998803	3	1958	0.99847	0.998623	2	1514	0.998681	4	1558	0.997439	0.998051	9	5988	0.998499	10	4734	0.997892	10	5463	0.998173	9	4465	0.997988	6	5134	0.998833	13	7138	0.998182	13	4425	0.997071	2	2438	0.99918
nad4L	41	260	6209	0.959808	174	5798	0.970864	0.965115	119	5348	0.978233	118	3293	0.965406	0.973305	85	2652	0.968944	113	3625	0.96977	0.969421	187	4564	0.96064	179	2823	0.940373	146	2592	0.946676	167	4279	0.962438	657	5002	0.883902	2062	25990	0.926494	939	14960	0.94094	172	3253	0.949781
nad4L	55	324	6298	0.951072	222	5903	0.963755	0.957166	113	5617	0.980279	126	3491	0.965165	0.97443	97	2823	0.966781	114	3786	0.970769	0.969062	284	4557	0.941334	207	2866	0.932639	347	2445	0.875716	416	4168	0.90925	646	5162	0.888774	1960	26746	0.931722	944	15376	0.942157	185	3290	0.946763
nad4L	86	246	6457	0.9633	180	6037	0.971047	0.967028	118	5690	0.979683	103	3562	0.971896	0.976671	93	2881	0.968729	110	3863	0.972313	0.970779	206	4692	0.957942	187	2946	0.940313	288	2549	0.898484	310	4360	0.933619	592	5336	0.900135	1859	27264	0.936167	841	15689	0.949123	175	3338	0.950185
nad4L	95	297	6432	0.955863	201	6037	0.967778	0.961595	120	5692	0.979353	114	3558	0.968954	0.975327	90	2888	0.969778	118	3871	0.970419	0.970145	183	4728	0.962737	188	2959	0.940261	215	2640	0.924694	236	4456	0.949702	571	5381	0.904066	1798	27433	0.93849	914	15665	0.94487	157	3365	0.955423
nad4L	100	507	6246	0.924922	383	5863	0.938681	0.931533	193	5645	0.966941	185	3501	0.94981	0.960311	147	2850	0.950951	177	3837	0.955904	0.953787	331	4590	0.932737	270	2886	0.914449	356	2514	0.875958	427	4283	0.909342	984	4987	0.835203	3346	25968	0.885857	1462	15149	0.911986	325	3201	0.907828
nad4L	110	672	6114	0.900973	646	5625	0.896986	0.899058	1025	4866	0.826006	643	3083	0.827429	0.826557	526	2514	0.826974	823	3235	0.797191	0.809946	338	4602	0.931579	282	2890	0.911097	151	2742	0.947805	244	4475	0.948294	991	5021	0.835163	3472	25983	0.882125	1639	15043	0.90175	351	3182	0.900651
nad4L	131	26	401	0.93911	20	444	0.956897	0.948373	418	5586	0.93038	315	3512	0.91769	0.92544	211	2941	0.933058	303	3846	0.92697	0.929599	13	241	0.948819	15	229	0.938525	29	179	0.860577	35	327	0.903315	45	435	0.90625	116	1756	0.938034	64	985	0.93899	10	147	0.936306
nad4L	158	8	317	0.975385	17	277	0.942177	0.959612	114	11665	0.990322	130	7254	0.982394	0.987267	133	5982	0.97825	155	7951	0.980878	0.979748	2	189	0.989529	16	187	0.921182	2	178	0.988889	5	260	0.981132	32	365	0.919395	75	1437	0.950397	38	652	0.944928	8	126	0.940299
nad4L	188	30	361	0.923274	24	422	0.946188	0.935484	164	6327	0.974734	153	3935	0.962573	0.970035	163	3356	0.95368	273	4291	0.940184	0.94606	10	213	0.955157	15	184	0.924623	17	191	0.918269	21	272	0.928328	52	372	0.877358	145	1498	0.911747	77	818	0.913966	19	150	0.887574
nad4L	197	588	6393	0.915771	376	5960	0.940657	0.927611	240	6071	0.961971	239	3719	0.939616	0.953355	209	3193	0.938566	330	4130	0.926009	0.931442	335	4907	0.936093	277	3049	0.916717	303	2863	0.904296	427	4413	0.911777	961	5112	0.841759	3292	27162	0.891903	1512	16652	0.916758	477	4178	0.89753
nad5	155	52	11257	0.995402	24	5786	0.995869	0.99556	68	4027	0.983394	73	4000	0.982077	0.982738	68	4327	0.984528	12	3049	0.99608	0.98927	43	7066	0.993951	121	18912	0.993643	40	8361	0.995239	58	9117	0.993678	148	13136	0.988859	146	14573	0.990081	92	10739	0.991506	43	6804	0.99372
nad5	242	41	2999	0.986513	30	1520	0.980645	0.984532	24	1885	0.987428	25	2116	0.988323	0.987901	40	2400	0.983607	41	2008	0.97999	0.981956	24	1804	0.986871	41	5804	0.992985	21	2550	0.991832	23	2512	0.990927	28	3446	0.99194	53	3797	0.986234	23	2606	0.991251	13	754	0.983051
nad5	272	175	4145	0.959491	119	2173	0.94808	0.955535	77	1934	0.961711	55	2104	0.974525	0.968345	71	2344	0.9706	51	2085	0.976124	0.973193	26	2587	0.99005	83	7687	0.989318	24	3564	0.993311	28	3441	0.991929	92	4698	0.980793	136	5354	0.975228	44	3877	0.988778	19	1269	0.985248
nad5	315	5041	76	0.0148525	2725	34	0.0123233	0.0139665	1960	44	0.0219561	2057	54	0.0255803	0.0238153	2218	53	0.0233377	2046	38	0.0182342	0.0208955	2966	46	0.0152722	8626	141	0.016083	4206	61	0.0142958	3882	76	0.0192016	5460	100	0.0179856	6318	150	0.0231911	4708	103	0.0214093	1712	27	0.0155262
nad5	358	4	5578	0.999283	5	2983	0.998327	0.99895	1	1823	0.999452	4	1885	0.997882	0.998653	1	1959	0.99949	1	1835	0.999455	0.999473	10	3254	0.996936	21	9271	0.99774	6	4500	0.998668	5	4227	0.998819	10	6127	0.998371	16	6998	0.997719	15	5211	0.99713	2	1950	0.998975
nad5	374	21	5703	0.996331	6	2987	0.997995	0.996903	7	1755	0.996027	5	1878	0.997345	0.996708	3	1902	0.998425	4	1816	0.997802	0.998121	16	3364	0.995266	26	9421	0.997248	10	4542	0.997803	16	4289	0.996283	26	6362	0.99593	15	7183	0.997916	21	5366	0.996102	7	2072	0.996633
nad5	398	40	5767	0.993112	20	3051	0.993487	0.993242	4	1696	0.997647	8	1863	0.995724	0.99664	6	1854	0.996774	5	1784	0.997205	0.996985	15	3495	0.995726	50	9644	0.994842	28	4607	0.993959	30	4419	0.993257	25	6614	0.996234	38	7402	0.994892	21	5539	0.996223	10	2180	0.995434
nad5	494	19	5103	0.996291	11	2592	0.995774	0.996117	4	1462	0.997271	8	1770	0.995501	0.996301	6	1765	0.996612	3	1606	0.998135	0.997337	12	3179	0.996239	18	8797	0.997958	4	4294	0.999069	3	4161	0.99928	12	6152	0.998053	18	6505	0.997241	15	4844	0.996913	1	2066	0.999516
nad5	548	8	4039	0.998023	3	2055	0.998542	0.998198	5	1461	0.996589	10	1794	0.994457	0.995413	2	1847	0.998918	4	1647	0.997577	0.998286	7	2641	0.997356	17	7046	0.997593	7	3595	0.998057	3	3357	0.999107	10	4672	0.997864	14	5155	0.997292	6	3878	0.998455	7	1646	0.995765
nad5	553	10	4028	0.997524	7	2021	0.996548	0.997197	3	1460	0.997949	3	1818	0.998353	0.998173	5	1858	0.997316	4	1651	0.997583	0.997442	9	2611	0.996565	20	7019	0.997159	13	3597	0.996399	11	3275	0.996652	5	4654	0.998927	16	5085	0.996863	10	3840	0.997403	8	1601	0.995028
nad5	598	18	3899	0.995405	11	1935	0.994347	0.995054	4	1337	0.997017	6	1567	0.996186	0.996568	2	1663	0.998799	3	1447	0.997931	0.998395	8	2423	0.996709	19	6473	0.997073	9	3407	0.997365	12	3172	0.996231	16	4308	0.9963	18	4962	0.996386	16	3699	0.995693	9	1510	0.994075
nad5	608	32	3676	0.99137	14	1782	0.992205	0.991642	6	1260	0.995261	11	1492	0.992681	0.993861	7	1547	0.995495	5	1403	0.996449	0.995949	26	2259	0.988621	46	5959	0.99234	30	3207	0.990732	39	2987	0.987112	29	4045	0.992882	45	4719	0.990554	32	3506	0.990955	11	1380	0.992092
nad5	609	292	3429	0.921526	145	1651	0.919265	0.92079	18	1250	0.985804	19	1479	0.987316	0.986623	23	1535	0.985237	17	1390	0.987918	0.986509	540	1744	0.763573	988	5002	0.835058	747	2501	0.770012	739	2296	0.756507	268	3818	0.93441	463	4323	0.90326	376	3168	0.893905	156	1237	0.888011
nad5	612	3675	77	0.0205224	1748	62	0.0342541	0.024991	1240	31	0.0243902	1439	62	0.0413058	0.0335498	1526	43	0.027406	1387	42	0.0293912	0.0283522	2262	48	0.0207792	5939	121	0.019967	3228	49	0.0149527	3026	65	0.0210288	4063	76	0.0183619	4783	69	0.0142209	3530	54	0.015067	1385	32	0.0225829
nad5	629	10	4148	0.997595	1	2056	0.999514	0.99823	0	1310	1	5	1568	0.996821	0.998266	3	1634	0.998167	3	1497	0.998	0.998087	5	2532	0.998029	24	6628	0.996392	3	3563	0.999159	7	3296	0.997881	12	4579	0.997386	9	5328	0.998314	5	3941	0.998733	5	1514	0.996708
nad5	676	15	4196	0.996438	1	2143	0.999534	0.997482	1	1306	0.999235	4	1658	0.997593	0.998316	4	1701	0.997654	6	1599	0.996262	0.996979	8	2581	0.99691	15	6868	0.997821	7	3516	0.998013	12	3390	0.996473	22	4583	0.995223	18	5638	0.996818	14	4011	0.996522	6	1598	0.996259
nad5	713	20	4881	0.995919	7	2409	0.997103	0.99631	2	1350	0.998521	3	1728	0.998267	0.998378	5	1778	0.997196	6	1707	0.996497	0.996854	11	3016	0.996366	20	8056	0.997524	10	4078	0.997554	11	3750	0.997075	24	5379	0.995558	26	6495	0.996013	16	4695	0.996604	4	1824	0.997812
nad5	725	12	4828	0.997521	10	2343	0.99575	0.996941	4	1356	0.997059	3	1735	0.998274	0.99774	6	1790	0.996659	5	1714	0.997091	0.996871	6	2978	0.997989	19	8027	0.997639	10	4049	0.997536	12	3782	0.996837	6	5389	0.998888	19	6476	0.997075	13	4629	0.997199	1	1849	0.999459
nad5	764	18	4828	0.996286	3	2416	0.99876	0.997109	7	1542	0.995481	4	1952	0.997955	0.996862	3	2050	0.998539	3	1932	0.99845	0.998495	8	3014	0.997353	25	8084	0.996917	12	4232	0.997172	15	3746	0.996012	20	5528	0.996395	23	6473	0.996459	14	4686	0.997021	10	1868	0.994675
nad5	801	2597	1989	0.433711	1347	971	0.418896	0.428737	779	831	0.516149	897	1104	0.551724	0.535863	1104	1024	0.481203	1081	925	0.461117	0.471456	1826	1046	0.364206	5131	2672	0.342432	2530	1575	0.383678	2306	1296	0.3598	4056	1165	0.223137	4682	1421	0.232836	2987	1485	0.332066	1318	489	0.270614
nad5	835	16	4680	0.996593	6	2354	0.997458	0.996882	3	1566	0.998088	8	2013	0.996042	0.996936	5	2082	0.997604	6	1986	0.996988	0.997303	11	2920	0.996247	41	7883	0.994826	21	4201	0.995026	16	3606	0.995583	40	5241	0.992426	44	6262	0.993023	22	4615	0.995256	19	1831	0.98973
nad5	863	46	4760	0.990429	27	2339	0.988588	0.989822	5	1586	0.996857	5	2049	0.997566	0.997257	1	2096	0.999523	7	1986	0.996488	0.998044	21	3044	0.993148	54	7981	0.993279	33	4319	0.992417	35	3747	0.990746	39	5307	0.992705	60	6407	0.990722	24	4753	0.994976	11	1923	0.994312
nad5	875	21	4925	0.995754	11	2394	0.995426	0.995647	12	1603	0.99257	17	2065	0.991835	0.992156	19	2077	0.990935	18	2006	0.991107	0.991019	14	3074	0.995466	56	8244	0.993253	21	4401	0.995251	19	3897	0.995148	27	5459	0.995078	24	6537	0.996342	19	4821	0.996074	11	1948	0.994385
nad5	1275	13	4775	0.997285	11	2346	0.995333	0.996641	4	1339	0.997022	4	1894	0.997893	0.997532	4	1797	0.997779	11	1934	0.994344	0.995996	13	2964	0.995633	32	8284	0.996152	13	4202	0.996916	15	3876	0.996145	16	5583	0.997142	25	6349	0.996078	16	4722	0.996623	5	1855	0.997312
nad5	1287	4414	227	0.0489119	2199	104	0.0451585	0.0476671	1223	147	0.107299	1639	248	0.131426	0.121277	1619	189	0.104535	1774	199	0.100862	0.102618	2823	71	0.0245335	7847	235	0.029077	3931	97	0.0240814	3715	59	0.0156333	5254	203	0.0371999	5914	232	0.0377481	4471	140	0.0303622	1726	39	0.0220963
nad5	1318	3934	744	0.159042	1917	373	0.162882	0.160304	973	379	0.280325	1213	656	0.35099	0.321329	1190	558	0.319222	1337	638	0.323038	0.321246	2531	372	0.128143	6597	1366	0.171543	3579	411	0.103008	3251	434	0.117775	4139	1240	0.230526	4778	1167	0.196299	3579	864	0.194463	1292	340	0.208333
nad5	1490	9	4606	0.99805	2	2343	0.999147	0.99842	6	1264	0.995276	6	1822	0.996718	0.996127	5	1655	0.996988	6	1810	0.996696	0.996835	8	2932	0.997279	25	7778	0.996796	6	3983	0.998496	10	3619	0.997244	13	5486	0.997636	17	5827	0.997091	17	4415	0.996164	8	1764	0.995485
nad5	1494	4358	291	0.0625941	2243	110	0.0467488	0.0572694	1163	117	0.0914062	1686	146	0.0796943	0.0845116	1524	133	0.0802655	1630	189	0.103903	0.0926352	2849	94	0.0319402	7545	307	0.0390983	3878	114	0.0285571	3557	75	0.0206498	5315	211	0.0381831	5769	156	0.0263291	4298	159	0.0356742	1740	80	0.043956
nad5	1550	12	5041	0.997625	4	2445	0.998367	0.997867	1	1390	0.999281	5	1891	0.997363	0.998175	4	1735	0.9977	7	1891	0.996312	0.996976	4	3221	0.99876	18	8230	0.997818	11	4284	0.997439	12	3958	0.996977	14	5958	0.997656	14	6551	0.997867	16	5109	0.996878	10	2212	0.9955
nad5	1580	12	5575	0.997852	8	2619	0.996955	0.997565	9	1435	0.993767	13	1860	0.993059	0.993368	7	1771	0.996063	15	1834	0.991888	0.993934	9	3393	0.997354	62	8627	0.992865	10	4561	0.997812	37	4207	0.991282	34	6307	0.994638	28	7249	0.996152	34	5550	0.993911	18	2492	0.992829
nad5	1610	59	5674	0.989709	56	2658	0.979366	0.986386	3	1484	0.997983	18	1885	0.990541	0.993805	11	1785	0.993875	9	1813	0.99506	0.994472	152	3237	0.955149	394	8495	0.955676	183	4551	0.961343	152	4143	0.96461	300	6172	0.953646	403	7093	0.946238	136	5576	0.97619	64	2403	0.974058
nad5	1665	4995	940	0.158382	2579	346	0.118291	0.145147	1294	380	0.227001	1396	594	0.298492	0.26583	1348	523	0.27953	1496	436	0.225673	0.252169	3065	345	0.101173	8026	970	0.107826	4353	487	0.10062	3849	416	0.0975381	5236	1141	0.178924	6520	1222	0.15784	4747	1021	0.177011	1836	304	0.142056
nad5	1731	4418	1064	0.19409	2402	409	0.1455	0.17762	1481	368	0.199027	1765	398	0.184004	0.190927	1631	350	0.176678	1730	376	0.178538	0.177636	2629	516	0.16407	6953	1174	0.144457	3600	819	0.185336	3301	589	0.151414	4923	632	0.113771	6553	557	0.0783404	4553	670	0.128279	1292	156	0.107735
nad5	1895	58	10625	0.994571	46	5141	0.991132	0.993447	20	3411	0.994171	21	3704	0.994362	0.994271	30	3271	0.990912	31	3769	0.991842	0.99141	77	5770	0.986831	123	14297	0.99147	72	8023	0.991106	138	7513	0.981963	131	10958	0.988186	186	13041	0.985938	87	9790	0.991192	19	4437	0.995736
nad5	1916	21	10255	0.997956	4	5014	0.999203	0.998365	0	3164	1	0	3392	1	1	8	2974	0.997317	1	3475	0.999712	0.998606	9	5605	0.998397	14	13776	0.998985	19	7771	0.997561	9	7330	0.998774	11	10602	0.998964	17	12725	0.998666	18	9555	0.99812	5	4393	0.998863
nad5	1918	25	10210	0.997557	9	5000	0.998203	0.99777	5	3144	0.998412	4	3361	0.998811	0.998618	7	2959	0.99764	4	3449	0.998842	0.998286	26	5580	0.995362	25	13726	0.998182	22	7742	0.997166	44	7277	0.99399	27	10568	0.997452	26	12690	0.997955	16	9541	0.998326	7	4391	0.998408
nad5	1929	9095	1017	0.100574	4500	462	0.0931076	0.098116	2632	402	0.132498	2670	549	0.17055	0.152087	2431	372	0.132715	3099	212	0.064029	0.0955185	4973	575	0.103641	12631	930	0.068579	7123	571	0.0742137	6585	627	0.0869384	9461	981	0.0939475	11182	1389	0.110492	8556	919	0.0969921	3931	453	0.10333
nad5	1933	9531	506	0.0504135	4740	192	0.0389294	0.0466297	2640	351	0.117352	2709	454	0.143535	0.130809	2495	262	0.0950308	2954	305	0.093587	0.0942487	5345	187	0.0338033	13222	271	0.0200845	7516	147	0.0191831	6935	237	0.0330452	10048	321	0.0309577	12249	251	0.02008	9083	362	0.0383272	4217	159	0.0363346
nad5	1958	33	9817	0.99665	31	4806	0.993591	0.995642	6	2807	0.997867	7	2938	0.997623	0.997742	19	2475	0.992382	11	2999	0.996346	0.994549	97	5387	0.982312	178	13052	0.986546	60	7495	0.992058	185	6837	0.973654	265	9883	0.973886	336	11951	0.972654	130	9183	0.986041	93	4256	0.978616
nad5int	141967	6961	82	0.0116428	3398	53	0.0153579	0.0128645	6662	174	0.0254535	5373	150	0.0271592	0.0262157	5825	150	0.0251046	6441	211	0.0317198	0.0285895	4614	22	0.00474547	3609	41	0.0112329	3239	19	0.0058318	6627	37	0.00555222	9322	56	0.00597142	24913	285	0.0113104	13953	116	0.00824508	4100	25	0.00606061
nad5int	141966	4511	2527	0.359051	2453	998	0.289192	0.336066	1349	5475	0.802315	1297	4214	0.764653	0.785488	1646	4296	0.722989	1554	5075	0.765576	0.745446	3684	958	0.206377	2519	1132	0.310052	2849	405	0.124462	5854	811	0.12168	4229	5137	0.548473	14083	11244	0.443953	7627	6430	0.457423	2164	1961	0.475394
nad5int	141949	354	6655	0.949494	216	3213	0.937008	0.945392	279	6263	0.957352	181	5105	0.965759	0.961109	293	5310	0.947707	265	6049	0.95803	0.953176	166	4453	0.964061	170	3451	0.953052	424	2816	0.869136	555	6043	0.915884	688	8614	0.926037	1692	23496	0.932825	1020	12989	0.92719	317	3801	0.923021
nad6	-73	2167	10128	0.823749	1731	6163	0.78072	0.806925	361	5480	0.938196	311	4615	0.936866	0.937587	375	3585	0.905303	614	5012	0.890864	0.896829	3568	10943	0.754118	4040	12685	0.758445	2866	6082	0.679705	7452	12727	0.630705	5765	23500	0.803007	3987	14306	0.782048	2454	12304	0.833717	1806	6872	0.791888
nad6	-1	1121	828	0.424833	751	406	0.350908	0.397296	2468	4786	0.659774	1884	4298	0.695244	0.676094	1735	3199	0.648358	2681	4361	0.619284	0.631263	1473	470	0.241894	1944	930	0.323591	1132	205	0.153328	2903	629	0.178086	2404	2415	0.501141	1612	1109	0.407571	1138	797	0.411886	365	243	0.399671
nad6	26	10	2197	0.995469	11	1308	0.99166	0.994044	46	8017	0.994295	45	6808	0.993434	0.993899	34	5390	0.993732	55	7694	0.992902	0.993244	10	2335	0.995736	36	3301	0.989212	9	1673	0.994649	33	4011	0.99184	84	5188	0.984067	46	3064	0.985209	35	2285	0.984914	12	738	0.984
nad6	53	38	3182	0.988199	34	2002	0.983301	0.986301	45	3608	0.987681	32	2990	0.989411	0.988464	23	2405	0.990527	46	3489	0.986987	0.988429	150	3630	0.960317	125	4927	0.975257	259	2382	0.901931	592	5169	0.89724	235	7165	0.968243	159	4542	0.966177	122	3721	0.968254	51	1312	0.962583
nad6	88	43	3877	0.989031	40	2568	0.984663	0.987286	35	3947	0.99121	31	3105	0.990115	0.990728	14	2379	0.99415	36	3541	0.989936	0.991625	43	4607	0.990753	97	5730	0.983353	63	3161	0.980459	133	6336	0.97944	124	8362	0.985388	108	5517	0.9808	98	4724	0.979676	36	1908	0.981481
nad6	89	56	3867	0.985725	56	2558	0.978577	0.982867	41	3938	0.989696	35	3092	0.988807	0.989305	17	2372	0.992884	42	3522	0.988215	0.990089	217	4431	0.953313	192	5650	0.967135	487	2741	0.849133	823	5650	0.872856	194	8305	0.977174	157	5487	0.972183	176	4677	0.963734	58	1894	0.970287
nad6	90	3611	322	0.0818713	2431	206	0.0781191	0.0803653	3344	625	0.15747	2539	595	0.189853	0.171758	1994	380	0.160067	2937	629	0.176388	0.169865	4464	210	0.0449294	5608	262	0.0446337	3147	88	0.0272025	6321	155	0.0239345	7736	794	0.0930832	5175	500	0.0881057	4559	331	0.0676892	1819	144	0.0733571
nad6	95	34	3993	0.991557	29	2656	0.989199	0.990614	31	3999	0.992308	34	3137	0.989278	0.990973	13	2369	0.994542	34	3556	0.990529	0.99213	58	4716	0.987851	63	5841	0.989329	111	3185	0.966323	150	6363	0.976969	139	8481	0.983875	110	5685	0.981018	120	4876	0.975981	31	1970	0.984508
nad6	103	64	4528	0.986063	47	2985	0.984499	0.985441	42	4204	0.990108	41	3292	0.987699	0.989049	18	2502	0.992857	41	3730	0.989128	0.990622	242	5115	0.954825	149	6413	0.977294	578	3066	0.841383	932	6247	0.870177	214	9468	0.977897	158	6318	0.975602	178	5414	0.968169	67	2256	0.971158
nad6	147	6381	111	0.017098	4157	51	0.0121198	0.0151402	4233	234	0.0523842	3166	212	0.062759	0.0568515	2471	139	0.0532567	3666	181	0.0470496	0.0495586	7021	94	0.0132115	8303	122	0.0144807	4643	34	0.00726962	9198	73	0.00787402	12798	474	0.0357143	8680	235	0.0263601	7373	190	0.0251223	3349	63	0.0184642
nad6	161	64	8141	0.9922	63	5150	0.987915	0.990535	33	4294	0.992373	30	3226	0.990786	0.991692	28	2487	0.988867	46	3670	0.987621	0.988124	176	9254	0.981336	142	10524	0.986687	331	5477	0.94301	474	11888	0.961657	326	17757	0.981972	243	11716	0.979681	226	9781	0.977416	103	4404	0.977147
nad6	169	67	8715	0.992371	48	5535	0.991402	0.991994	16	4208	0.996212	23	3153	0.992758	0.99473	8	2425	0.996712	22	3641	0.993994	0.995079	210	9714	0.978839	121	11138	0.989253	385	5728	0.937019	823	12282	0.9372	264	18998	0.986294	151	12534	0.988096	164	10424	0.984511	68	4816	0.986077
nad6	191	45	9680	0.995373	34	6008	0.994373	0.99499	18	4038	0.995562	18	3023	0.994081	0.994927	4	2376	0.998319	18	3472	0.994842	0.996252	55	10847	0.994955	76	12109	0.993763	91	6473	0.986137	199	13981	0.985966	241	21205	0.988762	166	13686	0.988016	114	11372	0.990075	59	5438	0.989267
nad6	362	3021	249	0.0761468	2064	113	0.0519063	0.0664586	3248	813	0.200197	2552	949	0.271065	0.233007	2358	502	0.175524	3192	583	0.154437	0.163527	3584	99	0.0268803	4633	137	0.0287212	2452	32	0.0128824	4980	69	0.0136661	6364	315	0.0471627	4123	185	0.0429434	2994	121	0.0388443	843	29	0.0332569
nad6	446	36	9854	0.99636	29	6209	0.995351	0.99597	27	6860	0.99608	13	5670	0.997712	0.996818	22	4758	0.995397	45	6262	0.992865	0.993957	42	10584	0.996047	71	12399	0.994306	22	7004	0.996869	93	14544	0.993646	145	20140	0.992852	81	12664	0.993645	77	9509	0.991967	24	4140	0.994236
nad6	463	123	9526	0.987253	105	5948	0.982653	0.98548	196	6103	0.968884	162	5022	0.96875	0.968823	166	4227	0.962213	159	5633	0.972548	0.96809	113	10255	0.989101	110	11948	0.990877	120	6733	0.982489	298	13871	0.978968	321	19423	0.983742	219	12185	0.982344	125	9248	0.986664	47	4063	0.988564
nad72int	134282	11709	1854	0.136695	6530	658	0.0915415	0.121054	5194	2517	0.326417	3871	1901	0.329349	0.327672	4300	1756	0.28996	5150	1945	0.274137	0.281423	6897	316	0.0438098	4482	123	0.0267101	5205	170	0.0316279	6699	258	0.037085	13451	388	0.0280367	43895	1457	0.0321265	18366	607	0.0319928	5589	144	0.0251177
nad72int	134300	862	12572	0.935834	408	6732	0.942857	0.938272	448	7091	0.940576	444	5137	0.920444	0.932012	405	5430	0.930591	428	6364	0.936985	0.93403	276	6876	0.961409	181	4364	0.960176	428	4880	0.919367	441	6423	0.935752	870	12750	0.936123	3274	41615	0.927065	1466	17354	0.922104	384	5325	0.932738
nad72int	134309	1120	12258	0.91628	606	6500	0.91472	0.915739	307	7090	0.958497	373	5104	0.931897	0.94718	334	5356	0.941301	345	6297	0.948058	0.94494	825	6309	0.884357	279	4240	0.938261	1186	4097	0.775506	1401	5409	0.794273	1097	12452	0.919035	3986	40742	0.910884	1903	16834	0.898436	468	5229	0.917852
nad7	-39	6896	7702	0.527607	3700	4044	0.522211	0.525736	3911	5391	0.579553	4982	8407	0.627904	0.608082	5343	9241	0.63364	8486	14338	0.628198	0.63032	5570	4028	0.419671	3889	4381	0.529746	3594	2345	0.394848	5225	3832	0.423098	6047	9282	0.605519	7162	10766	0.600513	5317	5808	0.522067	2097	2583	0.551923
nad7	24	97	2004	0.953832	43	1146	0.963835	0.957447	124	9795	0.987499	623	13664	0.956394	0.96914	556	14989	0.964233	1321	22908	0.945479	0.952808	65	1429	0.956493	31	1305	0.976796	64	849	0.929901	165	1415	0.89557	69	2854	0.976394	10	4053	0.997539	91	1570	0.945214	8	810	0.99022
nad7	38	110	1132	0.911433	72	638	0.898592	0.906762	761	9334	0.924616	1935	12575	0.866644	0.890429	1951	13764	0.875851	4284	20209	0.825093	0.844931	74	819	0.917133	69	953	0.932485	24	594	0.961165	89	844	0.904609	107	1520	0.934235	101	1645	0.942153	63	876	0.932907	16	230	0.934959
nad7	77	14	1846	0.992473	1	1034	0.999034	0.994819	4	1662	0.997599	5	2765	0.998195	0.997971	4	2881	0.998614	18	4386	0.995913	0.996982	5	1637	0.996955	1	1657	0.999397	3	1150	0.997398	1	1351	0.99926	10	2452	0.995938	12	2940	0.995935	3	1620	0.998152	0	441	1
nad7	137	7	2376	0.997063	4	1342	0.997028	0.99705	3	1630	0.998163	6	2313	0.997413	0.997723	4	2357	0.998306	8	3471	0.9977	0.997945	7	2270	0.996926	7	2173	0.996789	4	1592	0.997494	3	1664	0.9982	11	3042	0.996397	7	3934	0.998224	7	2165	0.996777	4	926	0.995699
nad7	200	15	3860	0.996129	12	2144	0.994434	0.995523	3	1333	0.997754	7	1803	0.996133	0.996821	9	1827	0.995098	8	2728	0.997076	0.996282	11	2866	0.996177	19	2378	0.992073	14	1831	0.992412	13	2231	0.994207	19	4481	0.995778	29	6336	0.995444	12	2924	0.995913	6	1745	0.996573
nad7	209	9	3766	0.997616	6	2114	0.99717	0.997455	1	1297	0.99923	1	1745	0.999427	0.999343	4	1783	0.997762	8	2605	0.996938	0.997273	11	2832	0.996131	6	2315	0.997415	4	1831	0.99782	5	2172	0.997703	16	4412	0.996387	16	6208	0.997429	8	2905	0.997254	3	1709	0.998248
nad7	213	72	3733	0.981078	66	2067	0.969058	0.97676	3	1289	0.997678	3	1730	0.998269	0.998017	6	1774	0.996629	12	2606	0.995416	0.995907	248	2634	0.913949	65	2269	0.972151	105	1760	0.9437	146	2037	0.93312	36	4393	0.991872	36	6184	0.994212	27	2916	0.990826	7	1731	0.995972
nad7	244	9	2901	0.996907	1	1602	0.999376	0.997784	3	1243	0.997592	3	1511	0.998018	0.997826	3	1524	0.998035	6	2369	0.997474	0.997693	8	2790	0.997141	4	2448	0.998369	3	1777	0.998315	5	1711	0.997086	8	3333	0.997606	10	3940	0.997468	10	2835	0.996485	2	1611	0.99876
nad7	251	5	2789	0.99821	2	1525	0.99869	0.99838	3	1234	0.997575	6	1474	0.995946	0.996688	2	1502	0.99867	2	2349	0.999149	0.998962	7	2725	0.997438	7	2394	0.997085	4	1719	0.997678	1	1704	0.999413	4	3326	0.998799	21	3963	0.994729	7	2799	0.997505	7	1629	0.995721
nad7	276	2412	88	0.0352	1330	46	0.0334302	0.0345717	1080	173	0.138069	1220	236	0.162088	0.150978	1276	205	0.13842	1898	411	0.177999	0.162533	2635	50	0.018622	2254	59	0.025508	1644	22	0.0132053	1657	40	0.023571	3143	167	0.0504532	3685	186	0.0480496	2535	116	0.0437571	1584	53	0.0323763
nad7	283	2394	68	0.0276198	1353	21	0.0152838	0.0232013	1200	54	0.0430622	1372	98	0.0666667	0.0558003	1377	104	0.0702228	2193	118	0.0510601	0.0585443	2590	36	0.0137091	2244	52	0.0226481	1635	21	0.0126812	1689	18	0.0105448	3189	107	0.0324636	3704	119	0.0311274	2575	52	0.0197944	1621	36	0.021726
nad7	316	5	2474	0.997983	7	1370	0.994916	0.996888	6	1245	0.995204	5	1515	0.996711	0.99603	5	1497	0.996671	9	2248	0.996012	0.996276	10	2701	0.996311	6	2332	0.997434	6	1748	0.996579	1	1754	0.99943	11	3458	0.996829	29	3959	0.992728	11	2690	0.995927	11	1697	0.99356
nad7	335	2	2402	0.999168	0	1293	1	0.999459	0	1203	1	3	1548	0.998066	0.998911	0	1490	1	1	2208	0.999547	0.99973	6	2638	0.997731	0	2228	1	3	1700	0.998238	5	1690	0.99705	4	3324	0.998798	29	3817	0.99246	8	2635	0.996973	6	1517	0.99606
nad7	344	26	2304	0.988841	24	1267	0.98141	0.986192	14	1238	0.988818	38	1588	0.97663	0.981932	51	1509	0.967308	68	2243	0.970576	0.969259	52	2562	0.980107	41	2146	0.981253	10	1717	0.99421	39	1628	0.976605	76	3226	0.976984	109	3739	0.971674	54	2545	0.979223	16	1439	0.989003
nad7	578	2	2351	0.99915	0	1335	1	0.999458	0	1452	1	2	1886	0.998941	0.999401	4	1852	0.997845	1	2882	0.999653	0.998945	4	2552	0.998435	3	2150	0.998607	3	1699	0.998237	2	1669	0.998803	2	3086	0.999352	9	3965	0.997735	5	2622	0.998097	3	1376	0.997825
nad7	679	6	1974	0.99697	4	1078	0.996303	0.996734	4	1348	0.997041	2	1757	0.998863	0.998071	4	1729	0.997692	2	2540	0.999213	0.998596	6	2271	0.997365	5	1992	0.997496	3	1565	0.998087	8	1441	0.994479	6	2898	0.997934	20	3386	0.994128	10	2468	0.995964	5	1524	0.99673
nad7	698	5	1935	0.997423	5	1052	0.99527	0.996663	1	1361	0.999266	6	1773	0.996627	0.997771	3	1718	0.998257	0	2556	1	0.999299	5	2330	0.997859	5	1952	0.997445	7	1523	0.995425	10	1449	0.993146	15	2850	0.994764	35	3355	0.989676	16	2404	0.993388	7	1511	0.995389
nad7	724	8	1863	0.995724	6	1013	0.994112	0.995156	1	1232	0.999189	0	1657	1	0.999654	3	1589	0.998116	2	2342	0.999147	0.99873	4	2231	0.99821	4	1877	0.997873	6	1465	0.995921	5	1415	0.996479	16	2688	0.994083	26	3163	0.991847	7	2249	0.996897	1	1393	0.999283
nad7	734	6	1924	0.996891	0	1072	1	0.998001	2	1230	0.998377	0	1653	1	0.999307	0	1555	1	4	2338	0.998292	0.998974	2	2279	0.999123	4	1870	0.997866	2	1510	0.998677	7	1484	0.995305	6	2744	0.997818	6	3235	0.998149	4	2302	0.998265	6	1409	0.99576
nad7	739	9	1945	0.995394	9	1069	0.991651	0.994063	7	1206	0.994229	10	1629	0.993899	0.994039	10	1539	0.993544	17	2303	0.992672	0.993021	12	2300	0.99481	13	1862	0.993067	12	1486	0.991989	11	1471	0.992578	17	2765	0.993889	12	3249	0.99632	5	2312	0.997842	5	1423	0.996499
nad7	769	4	2279	0.998248	2	1284	0.998445	0.998319	4	1280	0.996885	1	1699	0.999412	0.998324	4	1586	0.997484	6	2478	0.997585	0.997545	7	2617	0.997332	7	2208	0.99684	2	1771	0.998872	6	1705	0.996493	8	3075	0.997405	8	3715	0.997851	3	2634	0.998862	8	1600	0.995025
nad7	783	2243	71	0.0306828	1268	66	0.0494753	0.0375548	1018	249	0.196527	1401	301	0.176851	0.185248	1257	307	0.196292	1938	507	0.207362	0.203043	2481	157	0.0595148	2034	186	0.0837838	1708	95	0.05269	1673	52	0.0301449	2561	497	0.162525	3308	466	0.123476	2408	306	0.112749	1402	197	0.123202
nad7	789	1888	426	0.184097	1020	311	0.233659	0.202195	288	980	0.772871	328	1374	0.807286	0.792593	455	1136	0.714016	791	1653	0.67635	0.691202	2013	580	0.223679	1579	630	0.285197	1516	275	0.153546	1481	241	0.139954	1425	1623	0.53248	2158	1626	0.429704	1689	1048	0.382901	911	688	0.430269
nad7	795	445	1955	0.814583	402	986	0.710375	0.776399	69	1235	0.947086	142	1573	0.917201	0.930109	103	1515	0.936341	149	2305	0.939283	0.938114	982	1646	0.626332	575	1645	0.740991	679	1138	0.626307	624	1105	0.639098	678	2410	0.78044	899	2957	0.766857	526	2254	0.810791	288	1306	0.819322
nad7	910	2149	452	0.173779	1448	219	0.131374	0.157216	1358	269	0.165335	1591	385	0.194838	0.181515	1579	368	0.189009	2212	712	0.243502	0.22172	2825	252	0.081898	2409	214	0.081586	1974	108	0.0518732	1730	145	0.0773333	3192	419	0.116034	4084	471	0.103403	2983	262	0.0807396	1320	141	0.0965092
nad7	926	7	2488	0.997194	6	1570	0.996193	0.996807	5	1718	0.997098	1	2066	0.999516	0.998417	4	2017	0.998021	12	3008	0.996026	0.996826	2	2956	0.999324	4	2535	0.998425	5	1999	0.997505	2	1786	0.998881	10	3446	0.997106	10	4400	0.997732	3	3092	0.999031	4	1262	0.99684
nad7	963	8	2171	0.996329	9	1290	0.993072	0.995112	4	1804	0.997788	5	2239	0.997772	0.997779	5	2108	0.997634	5	3135	0.998408	0.998096	26	2625	0.990192	23	2254	0.989899	48	1756	0.973392	21	1581	0.986891	26	2939	0.991231	52	3788	0.986458	26	2697	0.990452	11	840	0.987074
nad7	1050	853	110	0.114226	447	77	0.146947	0.125757	2121	1425	0.401861	2084	2276	0.522018	0.468125	2280	1847	0.447541	3705	2129	0.36493	0.399157	862	209	0.195145	813	232	0.22201	580	101	0.148311	626	106	0.144809	811	505	0.383739	1069	550	0.339716	677	346	0.338221	192	73	0.275472
nad7	1057	2	861	0.997683	0	464	1	0.998493	4	3451	0.998842	4	4249	0.999059	0.998962	10	4034	0.997527	15	5681	0.997367	0.997433	0	925	1	1	916	0.998909	1	574	0.998261	3	656	0.995448	2	1188	0.998319	4	1436	0.997222	0	882	1	1	258	0.996139
nad7	1079	12	5014	0.997612	6	2952	0.997972	0.997745	9	3175	0.997173	6	3916	0.99847	0.997889	8	3722	0.997855	12	5263	0.997725	0.997779	23	5941	0.996144	15	5076	0.997054	14	3827	0.996355	18	3666	0.995114	27	7210	0.996269	20	8376	0.997618	12	6161	0.998056	9	3198	0.997194
nad7	1083	4820	151	0.0303762	2856	74	0.025256	0.0284774	2867	262	0.0837328	3407	437	0.113684	0.100244	3372	295	0.0804472	4707	507	0.0972382	0.0903051	5831	79	0.0133672	4951	80	0.0159014	3767	43	0.0112861	3602	32	0.00880572	6987	194	0.0270157	8119	196	0.0235719	6001	122	0.0199249	3132	63	0.0197183
nad7	1088	5	4919	0.998985	4	2912	0.998628	0.998852	11	3073	0.996433	6	3791	0.99842	0.997529	3	3612	0.99917	7	5129	0.998637	0.998857	9	5837	0.99846	11	4966	0.99779	10	3770	0.997354	9	3584	0.997495	17	7086	0.997607	14	8205	0.998297	6	6064	0.999012	4	3174	0.998741
nad7	1103	9	4785	0.998123	7	2830	0.997533	0.997903	9	2854	0.996856	5	3505	0.998575	0.997803	9	3355	0.997325	12	4759	0.997485	0.997419	13	5666	0.997711	9	4809	0.998132	10	3678	0.997289	8	3475	0.997703	9	6896	0.998697	19	7961	0.997619	15	5902	0.997465	5	3121	0.998401
nad7	1124	4	4678	0.999146	6	2761	0.997832	0.998658	5	2581	0.998067	7	3143	0.997778	0.997908	3	3002	0.999002	4	4249	0.999059	0.999036	16	5545	0.997123	10	4696	0.997875	5	3612	0.998618	7	3371	0.997928	13	6703	0.998064	16	7776	0.997947	16	5792	0.997245	7	3093	0.997742
nad7	1137	1370	3251	0.703527	779	1951	0.714652	0.707659	67	2399	0.97283	77	2924	0.974342	0.97366	137	2703	0.951761	185	3843	0.954071	0.953116	1886	3642	0.658828	1492	3155	0.678933	1394	2192	0.611266	1307	2024	0.607625	1665	4974	0.749209	2359	5365	0.694588	1518	4253	0.736961	1042	2044	0.662346
nad9	92	217	3876	0.946983	169	2851	0.94404	0.945733	526	4836	0.901902	602	4222	0.875207	0.88926	633	3440	0.844586	690	4258	0.86055	0.853342	213	4781	0.957349	180	4313	0.959938	179	4238	0.959475	418	4856	0.920743	1462	14663	0.909333	541	5840	0.915217	692	9907	0.934711	145	1857	0.927572
nad9	167	23	1443	0.984311	30	1106	0.973592	0.979631	137	2923	0.955229	116	2769	0.959792	0.957443	144	2335	0.941912	146	2842	0.951138	0.946954	29	1506	0.981107	38	1559	0.976205	26	1388	0.981612	56	1666	0.96748	275	4749	0.945263	124	2113	0.944569	111	3222	0.966697	14	280	0.952381
nad9	190	23	1869	0.987844	26	1440	0.982265	0.985408	84	3457	0.976278	81	3148	0.974915	0.975628	77	2667	0.971939	83	3270	0.975246	0.973758	29	1925	0.985159	35	1921	0.982106	66	1783	0.964305	76	2006	0.963497	310	5779	0.949089	145	2638	0.947898	129	4164	0.969951	20	421	0.954649
nad9	195	1928	52	0.0262626	1500	26	0.017038	0.0222476	3475	151	0.0416437	3191	132	0.0397231	0.0407253	2710	112	0.0396882	3269	163	0.0474942	0.0439719	2025	22	0.0107474	2009	16	0.00790123	1908	13	0.00676731	2157	12	0.0055325	6158	133	0.0211413	2859	51	0.0175258	4363	89	0.019991	470	5	0.0105263
nad9	298	84	2891	0.971765	58	2072	0.97277	0.972184	271	3856	0.934335	247	3347	0.931274	0.93291	251	2753	0.916445	285	3403	0.922722	0.919904	143	2636	0.948543	110	2583	0.959153	251	2520	0.909419	284	2565	0.900316	711	8178	0.920013	286	3855	0.930935	353	6027	0.944671	67	983	0.93619
nad9	328	69	2596	0.974109	57	1882	0.970603	0.972632	311	4077	0.929125	266	3518	0.929704	0.929393	290	2974	0.911152	374	3547	0.904616	0.907585	63	2523	0.975638	65	2434	0.97399	86	2468	0.966327	88	2582	0.967041	545	7480	0.932087	206	3594	0.945789	235	5573	0.959539	50	947	0.94985
nad9	398	32	1510	0.979248	37	1060	0.966272	0.973854	95	3944	0.976479	94	3630	0.974758	0.975654	115	3169	0.964982	111	3794	0.971575	0.968563	26	1653	0.984515	37	1626	0.977751	39	1487	0.974443	66	1783	0.964305	363	4775	0.92935	128	2117	0.942984	125	3257	0.96304	26	475	0.948104
nad9	439	20	806	0.975787	31	514	0.943119	0.962801	376	9047	0.960098	404	7806	0.950792	0.955765	419	6641	0.940652	482	8116	0.94394	0.942458	42	810	0.950704	28	815	0.966785	50	702	0.933511	99	918	0.902655	263	2634	0.909216	91	1087	0.92275	98	1614	0.942757	9	158	0.946108
nad9	517	3774	522	0.121508	2809	250	0.0817261	0.104963	5211	1857	0.262733	4707	1396	0.22874	0.246982	3925	1214	0.236233	4857	1600	0.247793	0.24267	4897	110	0.0219692	4206	113	0.0261635	4507	58	0.0127054	5076	50	0.00975419	15662	431	0.0267818	6133	200	0.0315806	10826	303	0.0272262	1636	27	0.0162357
orf114	309	375	191	0.337456	220	216	0.495413	0.406188	1573	4911	0.757403	2189	3280	0.599744	0.685267	2111	2597	0.551614	2673	3011	0.529733	0.539646	162	305	0.653105	275	359	0.566246	209	248	0.54267	311	537	0.633255	567	438	0.435821	452	371	0.45079	255	260	0.504854	96	113	0.54067
orf114	327	220	151	0.407008	138	155	0.52901	0.460843	921	5211	0.849804	1317	3807	0.742974	0.801173	1342	3022	0.692484	1519	3728	0.710501	0.70232	138	142	0.507143	164	255	0.608592	228	84	0.269231	382	182	0.322695	338	320	0.486322	299	262	0.467023	172	183	0.515493	68	91	0.572327
orf240A	199	966	681	0.413479	625	577	0.480033	0.441558	1837	1637	0.471215	2046	1705	0.454545	0.462561	1830	1191	0.39424	2556	1922	0.429209	0.415122	1242	680	0.353798	854	562	0.396893	1142	1881	0.62223	1054	588	0.3581	1501	1227	0.44978	1098	1055	0.490014	825	596	0.419423	481	224	0.31773
rpl16	34	1162	24141	0.954077	621	16025	0.962694	0.957496	27	7486	0.996406	33	6903	0.995242	0.995847	77	9247	0.991742	62	7383	0.991672	0.991711	1848	19702	0.914246	603	14886	0.961069	1554	16422	0.913551	1308	15988	0.924376	982	26272	0.963969	809	27920	0.97184	666	19792	0.967445	721	11277	0.939907
rpl16	43	22281	3106	0.122346	14831	1876	0.112288	0.118354	5875	1762	0.230719	5802	1305	0.183622	0.208017	7774	1802	0.188179	6141	1479	0.194094	0.1908	20157	1455	0.0673237	14428	1135	0.0729294	16819	1213	0.0672693	16497	885	0.0509147	25298	2073	0.0757371	26443	2425	0.084003	18618	1923	0.0936176	11229	798	0.0663507
rpl16	61	633	24942	0.975249	195	16665	0.988434	0.980488	69	8073	0.991525	59	7568	0.992264	0.991883	115	10195	0.988846	80	8094	0.990213	0.98945	103	21572	0.995248	78	15578	0.995018	457	17629	0.974732	215	17277	0.987709	329	27230	0.988062	310	28799	0.98935	205	20451	0.990076	447	11611	0.962929
rpl16	82	25300	603	0.0232792	16647	407	0.0238654	0.0235119	8511	266	0.0303065	8092	256	0.030666	0.0304818	10892	333	0.0296659	8597	292	0.0328496	0.0310729	21505	302	0.0138488	15541	271	0.0171389	18015	208	0.0114141	17558	143	0.00807864	27281	641	0.0229568	28624	884	0.029958	20429	403	0.0193452	11881	224	0.0185048
rpl16	209	78	5714	0.986533	43	3207	0.986769	0.986618	56	5622	0.990137	41	5797	0.992977	0.991577	76	7414	0.989853	44	5987	0.992704	0.991125	28	3576	0.992231	50	3167	0.984458	60	2903	0.97975	71	3347	0.979228	137	5211	0.974383	146	7484	0.980865	125	4583	0.973449	45	1960	0.977556
rpl16	426	5649	972	0.146806	3358	483	0.125749	0.139075	2574	335	0.11516	2670	310	0.104027	0.109526	3649	377	0.0936413	3065	357	0.104325	0.0985499	4329	614	0.124216	3596	403	0.100775	3029	432	0.124819	3535	569	0.138645	7269	328	0.0431749	8868	432	0.0464516	6108	473	0.0718736	4217	283	0.0628889
rpl16	440	74	6297	0.988385	45	3749	0.988139	0.988293	121	2504	0.953905	83	2688	0.970047	0.962194	152	3552	0.958963	138	3082	0.957143	0.958117	23	4872	0.995301	20	3941	0.994951	26	3410	0.992433	39	3982	0.990301	109	7369	0.985424	103	8935	0.988604	85	6360	0.986811	65	4400	0.985442
rpl16	506	207	5648	0.964646	81	3368	0.976515	0.969046	427	3567	0.89309	526	3736	0.876584	0.884569	641	4935	0.885043	459	4289	0.903328	0.893452	47	4509	0.989684	48	3641	0.986988	61	3127	0.980866	86	3660	0.977042	206	6892	0.970978	247	8123	0.97049	177	5901	0.970879	77	3889	0.980585
rpl16	512	61	5850	0.98968	29	3434	0.991626	0.990399	20	4005	0.995031	25	4255	0.994159	0.994582	58	5567	0.989689	53	4740	0.988942	0.989345	24	4566	0.994771	41	3688	0.989005	21	3186	0.993452	20	3761	0.99471	160	6973	0.977569	119	8323	0.985904	108	6033	0.982413	56	3955	0.986038
rpl16	1	6069	360	0.0559963	3537	152	0.0412036	0.0506029	3658	586	0.138077	3926	525	0.117951	0.127775	5135	684	0.117546	4354	627	0.125878	0.121389	4711	80	0.016698	3753	125	0.0322331	3339	47	0.0138807	3902	42	0.0106491	7113	368	0.0491913	8445	469	0.0526139	6008	440	0.0682382	3822	255	0.062546
rpl16	72	6423	984	0.132847	3753	469	0.111085	0.124946	2878	1719	0.37394	3221	1453	0.310869	0.342142	4451	1720	0.278723	3507	1796	0.338676	0.306432	4901	222	0.043334	3936	300	0.0708215	3534	91	0.0251034	4062	76	0.0183664	6559	1068	0.140029	8883	1030	0.103904	6163	799	0.114766	3653	457	0.111192
rpl16	105	5889	1626	0.216367	3379	899	0.210145	0.21411	2644	2177	0.451566	2398	2376	0.497696	0.474518	3617	2815	0.437655	3176	2246	0.414238	0.426944	4598	485	0.0954161	3703	596	0.138637	3460	246	0.0663788	4028	149	0.0356715	5602	1953	0.258504	7924	2171	0.215057	5538	1369	0.198205	3081	768	0.199532
rpl16	155	6516	460	0.0659404	3805	190	0.0475594	0.0592471	4622	372	0.0744894	4681	385	0.0759968	0.0752485	6612	306	0.0442324	5343	297	0.0526596	0.0480172	4530	112	0.0241275	3865	113	0.0284062	3414	69	0.0198105	3903	61	0.0153885	6772	212	0.0303551	9173	300	0.031669	5968	213	0.0344604	3057	77	0.0245692
rpl16	327	3267	11144	0.773298	1785	6364	0.780955	0.776064	1673	7310	0.813759	2250	6602	0.74582	0.780039	3106	8725	0.737469	1866	7308	0.796599	0.763294	3233	6746	0.67602	3166	4952	0.610002	2933	4028	0.578652	3445	5086	0.596179	5832	9489	0.619346	8143	11543	0.586356	5914	7584	0.561861	3886	4837	0.554511
rpl16	391	6162	7282	0.541654	3537	4021	0.532019	0.538187	3025	4238	0.583505	3315	3651	0.524117	0.554431	4440	4577	0.507597	2941	4191	0.587633	0.542944	5260	4129	0.43977	5098	2349	0.315429	3701	2796	0.430352	4293	3471	0.447063	9496	4544	0.323647	13367	4851	0.266275	9537	3249	0.254106	6286	2262	0.264623
rpl2	212	1694	2369	0.583067	1268	1530	0.546819	0.568285	1080	1118	0.508644	2063	975	0.320935	0.399733	1465	1054	0.41842	4516	3708	0.450875	0.443265	725	4823	0.869322	1115	3122	0.736842	461	3198	0.874009	570	4150	0.879237	3384	4333	0.561488	2350	3302	0.584218	1679	3035	0.643827	1120	1919	0.631458
rpl2	292	791	86	0.0980616	550	52	0.0863787	0.0933063	2365	528	0.18251	3537	421	0.106367	0.13852	2872	504	0.149289	9031	1650	0.15448	0.153233	1249	62	0.0472921	1040	68	0.0613718	887	18	0.0198895	1287	30	0.022779	1636	223	0.119957	1228	112	0.0835821	834	61	0.0681564	424	28	0.0619469
rpl2	711	2112	318	0.130864	1470	178	0.10801	0.121628	1076	700	0.394144	1681	789	0.319433	0.350683	1371	813	0.372253	4203	1848	0.305404	0.323133	2919	138	0.0451423	1778	146	0.0758836	2093	65	0.0301205	2586	71	0.0267219	3175	862	0.213525	3056	648	0.174946	2144	327	0.132335	1565	269	0.146674
rpl5	35	1474	3758	0.718272	795	1832	0.697373	0.711286	1152	3137	0.731406	1352	1461	0.519374	0.647423	1168	1510	0.563854	1386	2611	0.65324	0.617378	385	2832	0.880323	387	1920	0.83225	414	2174	0.840031	450	3278	0.879292	1654	4549	0.733355	3907	12131	0.756391	2299	8988	0.796314	407	1711	0.807838
rpl5	47	1525	3745	0.710626	749	1902	0.717465	0.712915	1477	2945	0.665988	1673	1259	0.4294	0.571662	1420	1373	0.491586	1814	2358	0.565197	0.535678	404	2825	0.874884	418	1903	0.819905	391	2210	0.849673	490	3278	0.869958	1612	4666	0.74323	3727	12469	0.769881	2204	9139	0.805695	404	1717	0.809524
rpl5	58	2735	2617	0.488976	1511	1176	0.437663	0.471825	1843	2779	0.601255	1987	1075	0.351078	0.501562	1673	1291	0.43556	2230	2195	0.496045	0.471782	1951	1314	0.40245	1307	1055	0.446655	1908	728	0.276176	2838	992	0.259008	3399	2988	0.467825	8308	8162	0.495568	5583	5882	0.51304	1029	1098	0.51622
rpl5	59	1568	3785	0.70708	798	1894	0.703566	0.705904	1327	3311	0.713885	1451	1628	0.528743	0.640016	1268	1699	0.572632	1579	2860	0.644289	0.615582	525	2743	0.839351	485	1881	0.795013	556	2081	0.789154	762	3073	0.801304	1840	4556	0.71232	4243	12252	0.742771	2591	8884	0.774205	452	1675	0.787494
rpl5	64	2718	2654	0.494043	1312	1393	0.514972	0.501052	1618	3136	0.659655	1816	1346	0.42568	0.566195	1526	1497	0.495203	1903	2617	0.578982	0.545406	1254	2022	0.617216	863	1517	0.637395	1274	1378	0.519608	1850	2009	0.520601	2491	3932	0.612175	6251	10299	0.622296	4565	6958	0.603836	789	1341	0.629577
rpl5	92	1473	4162	0.738598	717	2128	0.747979	0.741745	1689	3643	0.683233	1740	1819	0.511099	0.614329	1502	1941	0.563753	1866	3230	0.63383	0.605574	527	2877	0.845182	441	2089	0.825692	652	2108	0.763768	789	3292	0.806665	1858	4897	0.724944	4390	13042	0.748164	2380	9581	0.80102	440	1729	0.797142
rpl5	169	361	1834	0.835535	187	956	0.836395	0.83583	385	2702	0.875283	523	1598	0.753418	0.825653	516	1675	0.764491	546	2463	0.818544	0.795769	107	1049	0.907439	126	814	0.865957	129	921	0.877143	164	1338	0.890812	490	1811	0.787049	1210	5351	0.815577	608	3235	0.84179	49	365	0.881643
rpl5	270	3131	180	0.0543642	1677	69	0.0395189	0.0492387	2853	357	0.111215	2067	122	0.0557332	0.0887201	1978	151	0.0709253	2689	335	0.11078	0.094314	1656	66	0.0383275	1326	41	0.0299927	1417	39	0.0267857	1887	61	0.0313142	3207	200	0.0587027	9729	576	0.0558952	5893	359	0.0574216	970	37	0.0367428
rpl5	317	358	2513	0.875305	167	1307	0.886703	0.879171	205	2948	0.934983	277	1970	0.876725	0.910741	250	1898	0.883613	298	2780	0.903184	0.89514	96	1414	0.936424	134	1089	0.890433	67	1242	0.948816	85	1678	0.951787	526	2535	0.828161	1343	7668	0.85096	751	4747	0.863405	141	745	0.840858
rpl5	329	117	2558	0.956262	59	1330	0.957523	0.956693	151	3086	0.953352	183	2102	0.919912	0.939515	159	2035	0.92753	160	3049	0.95014	0.940959	41	1373	0.971004	31	1117	0.972997	43	1205	0.965545	38	1642	0.977381	184	2696	0.936111	459	7989	0.945668	267	4894	0.948266	51	779	0.938554
rpl5	512	541	2705	0.833333	220	1375	0.862069	0.842801	460	2798	0.858809	564	2048	0.784074	0.825554	403	2072	0.837172	520	3048	0.85426	0.847261	211	2078	0.90782	239	1343	0.848925	225	1577	0.875139	207	2234	0.915199	1198	3660	0.753396	2553	9064	0.780236	1606	6449	0.800621	284	1067	0.789785
rps12	84	902	4520	0.833641	454	2727	0.857278	0.842381	391	9762	0.961489	390	6132	0.940202	0.953163	640	7664	0.922929	791	8701	0.916667	0.919589	1052	6333	0.857549	622	4109	0.868527	2135	3417	0.615454	2591	5153	0.665418	4300	15653	0.784494	2856	10208	0.781384	2707	10305	0.791961	858	3633	0.808951
rps12	104	1072	4468	0.806498	616	2654	0.811621	0.8084	800	9786	0.924428	708	6108	0.896127	0.913343	965	7740	0.889144	1266	8733	0.873387	0.880721	746	6818	0.901375	754	4149	0.846217	747	4945	0.868763	1148	6797	0.855507	5910	14628	0.712241	3386	9941	0.745929	3280	9991	0.752845	1101	3425	0.756739
rps12	146	66	490	0.881295	51	346	0.871537	0.87723	452	10816	0.959886	382	6928	0.947743	0.955108	682	8678	0.927137	888	10014	0.918547	0.922515	40	772	0.950739	56	679	0.92381	27	646	0.959881	50	910	0.947917	508	1978	0.795656	189	1068	0.849642	183	985	0.843322	41	177	0.811927
rps12	159	557	71	0.113057	414	51	0.109677	0.111619	10461	994	0.0867743	6727	711	0.0955902	0.0902451	8763	787	0.0824084	10404	748	0.0670732	0.0741474	868	52	0.0565217	783	63	0.0744681	763	44	0.0545229	1021	74	0.0675799	2681	78	0.0282711	1373	57	0.0398601	1304	60	0.0439883	227	7	0.0299145
rps12	196	80	667	0.892905	52	432	0.892562	0.89277	75	2732	0.973281	88	2072	0.959259	0.967183	191	2824	0.93665	273	3582	0.929183	0.93246	60	1054	0.94614	87	900	0.911854	100	854	0.895178	98	1168	0.922591	575	2488	0.812276	283	1369	0.828692	266	1341	0.834474	41	225	0.845865
rps12	221	113	581	0.837176	72	365	0.83524	0.836428	114	2608	0.958119	131	1956	0.93723	0.949054	259	2684	0.911995	349	3334	0.90524	0.90824	117	856	0.879753	143	781	0.845238	216	634	0.745882	257	951	0.787252	705	2117	0.750177	353	1199	0.772552	351	1109	0.759589	48	177	0.786667
rps12	269	75	476	0.863884	40	306	0.884393	0.871795	553	10617	0.950492	554	6484	0.921284	0.939203	728	8000	0.91659	968	9050	0.903374	0.909527	60	630	0.913043	90	612	0.871795	99	529	0.842357	121	769	0.864045	533	1633	0.753924	247	855	0.775862	217	924	0.809816	25	150	0.857143
rps12	284	746	4406	0.855202	437	2709	0.861093	0.857436	533	10340	0.950979	627	6217	0.908387	0.934526	884	7602	0.895828	1036	8626	0.892776	0.894203	722	6864	0.904825	644	4589	0.876935	1282	4490	0.777893	1395	6918	0.832191	5129	16005	0.75731	2809	10281	0.785409	2814	10349	0.786219	889	3601	0.802004
rps12	285	1038	4098	0.797897	633	2511	0.798664	0.798188	606	10256	0.944209	720	6117	0.894691	0.925081	972	7501	0.885283	1234	8409	0.872032	0.878229	1328	6251	0.824779	1038	4188	0.801378	2419	3343	0.58018	2950	5353	0.644707	6046	15060	0.713541	3576	9491	0.726334	4047	9095	0.692056	1227	3261	0.726604
rps12	286	5036	92	0.0179407	3082	54	0.0172194	0.017667	10415	434	0.0400037	6551	275	0.0402871	0.0401132	8113	335	0.0396544	9308	310	0.0322312	0.0357024	7512	54	0.00713719	5183	37	0.00708812	5743	15	0.00260507	8254	39	0.00470276	20827	246	0.0116737	12889	167	0.0127911	13036	91	0.00693228	4465	22	0.00490305
rps12	322	4876	86	0.0173317	2927	101	0.0333554	0.0234043	9795	438	0.0428027	6019	348	0.0546568	0.0473494	7292	493	0.0633269	8387	409	0.0464984	0.0543996	7151	184	0.0250852	4843	138	0.0277053	5528	45	0.00807465	7889	63	0.00792254	18987	1271	0.0627406	12027	619	0.0489483	12482	320	0.0249961	4272	153	0.0345763
rps12	323	4759	191	0.0385859	2917	106	0.0350645	0.0372507	9173	1017	0.0998037	5654	697	0.109746	0.103621	6929	832	0.107203	8007	769	0.0876253	0.0968132	7114	217	0.0296003	4799	179	0.0359582	5498	70	0.0125718	7807	141	0.0177403	18995	1238	0.0611872	11932	705	0.0557886	12297	491	0.0383954	4210	217	0.0490174
rps14	99	5694	1182	0.171902	4101	766	0.157386	0.165886	5355	927	0.147564	4725	365	0.0717092	0.113612	4232	488	0.10339	6706	1027	0.132807	0.121657	7917	1852	0.189579	6182	1139	0.15558	6113	1040	0.145394	9071	1608	0.150576	23538	3971	0.144353	13962	2299	0.141381	14275	2251	0.13621	4234	582	0.120847
rps14	194	1642	5400	0.766828	1064	3709	0.777079	0.770969	564	5815	0.911585	1007	4081	0.802083	0.862998	799	3909	0.830289	903	6669	0.880745	0.861401	1909	7905	0.805482	2113	5172	0.709952	1560	5536	0.780158	1829	8797	0.827875	10934	16942	0.607763	6588	9902	0.600485	5362	10921	0.6707	1062	1830	0.63278
rps14	235	6710	178	0.025842	4539	127	0.0272182	0.0263978	5778	479	0.0765543	4737	208	0.0420627	0.0613283	4279	273	0.0599736	6717	616	0.0840038	0.0748002	9492	136	0.0141255	6943	120	0.0169899	6888	53	0.00763579	10302	65	0.00626989	26565	589	0.0216911	15949	243	0.0150074	15714	289	0.0180591	2776	66	0.0232231
rps3	64	339	17125	0.980589	442	12224	0.965103	0.974079	103	8793	0.988422	63	8609	0.992735	0.990551	182	6496	0.972746	260	9192	0.972493	0.972598	346	16797	0.979817	161	10028	0.984199	86	11266	0.992424	205	13287	0.984806	250	19550	0.987374	183	26928	0.99325	155	13649	0.988771	80	6829	0.988421
rps3	126	1657	155	0.0855408	1358	62	0.043662	0.0671411	7830	2313	0.228039	6659	3207	0.325056	0.275876	6994	1228	0.149355	7748	3463	0.308893	0.241394	1844	73	0.0380803	1859	68	0.035288	1571	34	0.0211838	2096	116	0.0524412	2816	337	0.106882	2231	863	0.278927	1191	89	0.0695313	312	15	0.0458716
rps3	187	3498	194	0.052546	2761	162	0.0554225	0.0538171	2461	90	0.0352803	2351	44	0.0183716	0.0270926	2996	96	0.0310479	3451	124	0.0346853	0.0329984	4014	183	0.0436026	3491	179	0.0487738	3560	306	0.0791516	3921	340	0.0797935	5394	186	0.0333333	5309	273	0.0489072	2769	132	0.0455016	945	28	0.028777
rps3	210	3427	541	0.136341	2885	300	0.0941915	0.117573	2415	220	0.0834915	2207	204	0.0846122	0.084027	2857	272	0.0869287	3186	457	0.125446	0.107649	4245	330	0.0721311	3687	215	0.0550999	4002	384	0.0875513	4264	216	0.0482143	5498	363	0.0619348	5333	345	0.0607608	2997	242	0.0747144	1029	108	0.0949868
rps3	270	3749	313	0.0770556	3284	164	0.0475638	0.0635153	1891	258	0.120056	1658	208	0.111468	0.116065	2405	223	0.0848554	2758	297	0.0972177	0.091501	4665	125	0.026096	4171	136	0.0315765	4870	114	0.0228732	4701	83	0.0173495	6283	154	0.0239242	5168	154	0.0289365	3602	140	0.0374131	1668	48	0.027972
rps3	515	3072	280	0.0835322	2646	147	0.0526316	0.0694874	1402	187	0.117684	1299	112	0.0793763	0.0996667	1934	222	0.102968	2397	302	0.111893	0.10793	4373	130	0.0288696	3865	73	0.0185373	4605	96	0.0204212	4036	88	0.0213385	5934	148	0.0243341	4630	74	0.0157313	3289	65	0.0193798	1633	42	0.0250746
rps3	603	284	2844	0.909207	244	2411	0.908098	0.908698	93	1585	0.944577	144	1321	0.901706	0.924594	227	1947	0.895584	214	2486	0.920741	0.90952	558	3744	0.870293	817	2924	0.781609	514	3856	0.88238	467	3572	0.884377	1242	4505	0.783887	1061	3376	0.760874	884	2296	0.722013	456	1129	0.712303
rps3	634	3308	95	0.0279165	2810	72	0.0249827	0.0265712	1553	94	0.0570735	1374	43	0.0303458	0.0447128	2066	106	0.0488029	2513	130	0.0491865	0.0490135	4499	78	0.0170417	3931	55	0.0137983	4576	87	0.0186575	4210	92	0.0213854	5958	130	0.0213535	4702	106	0.0220466	3357	30	0.0088574	1759	19	0.0106862
rps3	887	670	2927	0.813734	520	2545	0.830343	0.821375	658	919	0.582752	715	696	0.493267	0.540495	997	1135	0.532364	1100	1516	0.579511	0.55834	558	4473	0.889088	637	3671	0.852136	508	4586	0.900275	374	4239	0.918925	1419	5131	0.783359	1152	4066	0.779226	566	3157	0.847972	407	1537	0.790638
rps3	1260	3672	1072	0.22597	3059	894	0.226157	0.226055	1268	384	0.232446	1144	257	0.18344	0.209957	1698	380	0.182868	1961	505	0.204785	0.194762	5014	1175	0.189853	4523	641	0.124129	5369	1062	0.165138	4734	1039	0.179976	7692	688	0.0821002	5749	615	0.0966373	4464	507	0.101992	2136	250	0.104778
rps3	1344	2315	3071	0.570182	2478	2057	0.453583	0.516883	294	1526	0.838462	258	1223	0.825793	0.832778	458	1754	0.792948	497	2037	0.803867	0.798778	4814	1800	0.27215	3811	1650	0.302142	5292	1719	0.245186	4863	1304	0.211448	4633	4179	0.47424	4079	3107	0.432368	2640	2783	0.513185	1143	1195	0.511121
rps3	1352	88	5319	0.983725	118	4465	0.974253	0.979379	95	1812	0.950184	112	1407	0.926267	0.93958	151	2092	0.932679	177	2435	0.932236	0.932441	79	6613	0.988195	122	5430	0.978026	46	7094	0.993557	35	6178	0.994367	604	8256	0.931828	507	6739	0.93003	136	5359	0.97525	69	2190	0.969456
rps3	1470	216	3195	0.936675	239	2668	0.917785	0.927984	195	1778	0.901166	247	1347	0.845044	0.876086	426	2098	0.83122	425	2409	0.850035	0.841172	299	4125	0.932414	294	3469	0.921871	289	4514	0.939829	217	4018	0.94876	969	4739	0.830238	845	3967	0.824397	325	3117	0.905578	122	863	0.876142
rps3	1534	224	1155	0.837563	194	932	0.827709	0.833134	180	882	0.830508	247	640	0.721533	0.780913	373	1057	0.739161	395	1218	0.755115	0.747617	282	1487	0.840588	216	1439	0.869486	309	1542	0.833063	266	1628	0.859556	489	2042	0.806796	310	1680	0.844221	176	1094	0.861417	38	311	0.891117
rps3	1571	17	445	0.963203	12	341	0.966006	0.964417	3	462	0.993548	1	409	0.997561	0.995429	6	700	0.991501	8	765	0.989651	0.990534	25	458	0.94824	32	496	0.939394	34	547	0.94148	48	574	0.92283	36	832	0.958525	26	664	0.962319	16	358	0.957219	6	88	0.93617
rps3	1580	266	28	0.0952381	184	25	0.119617	0.105368	268	88	0.247191	232	65	0.218855	0.234303	408	122	0.230189	478	96	0.167247	0.197464	258	18	0.0652174	303	20	0.0619195	339	24	0.0661157	384	20	0.049505	527	48	0.0834783	422	34	0.0745614	205	15	0.0681818	44	0	0
rps3	1598	1	57	0.982759	0	51	1	0.990826	0	98	1	0	77	1	1	0	161	1	0	158	1	1	0	58	1	0	75	1	0	68	1	0	98	1	0	120	1	1	96	0.989691	0	48	1	0	9	1
rps4	77	937	4978	0.841589	635	2953	0.823021	0.834579	1160	5146	0.816048	1397	4722	0.771695	0.794205	1446	4261	0.746627	2249	5865	0.722825	0.732653	2098	6639	0.759872	2156	6738	0.757589	2164	3670	0.629071	3760	6823	0.644713	7513	7175	0.488494	4486	5416	0.54696	3810	5109	0.572822	1585	2948	0.650342
rps4	88	932	5029	0.84365	667	2948	0.815491	0.83302	1111	5370	0.828576	1734	4565	0.724718	0.777387	1614	4295	0.726857	2521	5896	0.700487	0.711364	2560	6206	0.707963	2342	6621	0.738704	2820	3047	0.519345	4703	5963	0.559066	7472	7349	0.49585	4903	5075	0.508619	4029	4928	0.550184	1700	2843	0.625798
rps4	175	238	753	0.759839	128	440	0.774648	0.765234	3522	4835	0.578557	3909	4257	0.521308	0.550263	3844	3785	0.496133	5182	6007	0.536867	0.520353	356	1177	0.767776	587	1551	0.725444	266	840	0.759494	601	1694	0.738126	1410	1411	0.500177	774	962	0.554147	506	723	0.588283	144	209	0.592068
rps4	226	170	1673	0.907759	116	916	0.887597	0.900522	376	3019	0.889249	574	2708	0.825107	0.857721	530	2508	0.825543	768	4258	0.847195	0.839038	191	2728	0.934567	645	3020	0.824011	61	2135	0.972222	142	3693	0.962973	1762	2696	0.604755	1027	2044	0.665581	743	1672	0.69234	245	585	0.704819
rps4	235	308	1667	0.844051	153	978	0.864721	0.851578	547	2917	0.84209	743	2577	0.776205	0.809847	687	2359	0.774458	985	4065	0.80495	0.793478	297	2820	0.904716	830	2998	0.783177	101	2253	0.957094	217	3820	0.946247	2328	2312	0.498276	1487	1810	0.548984	993	1592	0.615861	311	572	0.647792
rps4	299	216	2307	0.914388	133	1349	0.910256	0.912859	394	2984	0.883363	521	2682	0.83734	0.860963	438	2346	0.842672	656	4204	0.865021	0.856881	224	3650	0.942179	688	4068	0.855341	69	2923	0.976939	157	4884	0.968855	1878	4033	0.682287	1212	2956	0.709213	777	2439	0.758396	420	1273	0.75192
rps4	308	312	2274	0.87935	205	1328	0.866275	0.874484	678	2669	0.797431	849	2275	0.728233	0.764024	713	2034	0.740444	1059	3753	0.779925	0.765577	298	3662	0.924747	976	3901	0.799877	107	2973	0.96526	218	4886	0.957288	2659	3392	0.560569	1600	2672	0.625468	1072	2225	0.674856	560	1176	0.677419
rps4	332	234	2486	0.913971	164	1437	0.897564	0.907892	325	2947	0.900672	375	2697	0.87793	0.88966	296	2396	0.890045	469	4235	0.900298	0.896566	330	3781	0.919728	872	4259	0.830053	277	2976	0.914848	514	4890	0.904885	2040	4419	0.684162	1277	3207	0.71521	831	2631	0.759965	389	1420	0.784964
rps4	377	227	2685	0.922047	157	1566	0.90888	0.917152	235	2873	0.924389	433	2625	0.858404	0.891664	310	2328	0.882487	436	4146	0.904845	0.896676	235	4243	0.947521	761	4753	0.861988	170	3343	0.951608	302	5707	0.949742	1994	5177	0.721936	1174	3678	0.758038	805	2913	0.783486	472	1717	0.784376
rps4	524	156	2411	0.939229	87	1496	0.945041	0.941446	202	2549	0.926572	324	2333	0.878058	0.902737	248	2129	0.895667	363	3809	0.912991	0.906703	115	4131	0.972916	592	4151	0.875184	51	2893	0.982677	113	5189	0.978687	1637	4800	0.745689	884	2923	0.767796	649	2497	0.793706	350	1495	0.810298
rps4	711	2869	289	0.0915136	1886	131	0.0649479	0.0811594	2029	514	0.202123	2242	406	0.153323	0.17723	1846	385	0.172568	3302	775	0.190091	0.183893	4625	177	0.0368596	5280	316	0.0564689	3495	57	0.0160473	6021	94	0.015372	6843	751	0.0988939	4304	423	0.0894859	3379	238	0.0658004	2249	194	0.0794106
rps4	738	2995	353	0.105436	1935	202	0.094525	0.101185	2073	575	0.217145	2208	439	0.165848	0.191501	1873	426	0.185298	3301	847	0.204195	0.197456	4653	379	0.075318	5317	455	0.0788288	3517	153	0.0416894	5933	341	0.0543513	7203	560	0.0721371	4754	248	0.0495802	3490	286	0.0757415	2306	180	0.0724055
rps4	936	1261	398	0.239904	799	216	0.212808	0.229619	2309	588	0.202969	2114	536	0.202264	0.202632	2008	555	0.216543	3193	1052	0.247821	0.236046	2055	239	0.104185	2709	307	0.10179	1623	121	0.0693807	3125	221	0.066049	3225	387	0.107143	2023	248	0.109203	1369	173	0.112192	365	60	0.141176
rps4	956	70	1165	0.94332	52	720	0.932642	0.939213	404	5465	0.931164	693	4641	0.870079	0.90208	545	4148	0.88387	625	7281	0.920946	0.907135	71	1625	0.958137	250	2082	0.892796	51	1218	0.959811	116	2528	0.956127	684	2282	0.769386	347	1424	0.804065	199	940	0.825285	68	266	0.796407
rps4	967	207	809	0.79626	118	504	0.810289	0.801587	1975	3683	0.650937	2127	3047	0.588906	0.621307	1813	2724	0.600397	2735	4924	0.642904	0.627091	155	1182	0.884069	474	1461	0.755039	51	960	0.949555	186	1978	0.914048	1161	1305	0.529197	578	840	0.592384	301	612	0.670318	94	178	0.654412
rps4	992	638	5762	0.900312	403	3656	0.900714	0.900468	470	4612	0.907517	707	3946	0.848055	0.879096	600	3525	0.854545	800	6169	0.885206	0.873806	666	9084	0.931692	1696	9577	0.849552	311	6534	0.954565	691	11892	0.945085	4118	10704	0.72217	2408	6694	0.735443	1534	5415	0.779249	911	3653	0.800394
rps4	1042	831	5080	0.859415	573	3204	0.848292	0.855078	655	3346	0.836291	984	2672	0.730853	0.785947	718	2395	0.769354	978	4405	0.818317	0.800377	977	8184	0.893352	2245	8128	0.783573	478	5930	0.925406	903	10622	0.921649	5422	8223	0.602638	3201	5267	0.621989	2164	4409	0.670774	1382	3056	0.688598
rps4	1043	983	4922	0.833531	667	3110	0.823405	0.829581	918	3061	0.769289	1169	2471	0.678846	0.72608	865	2238	0.721238	1289	4053	0.758705	0.744938	1371	7784	0.850246	2895	7458	0.720371	587	5816	0.908324	1334	10179	0.884131	6233	7395	0.542633	3502	4963	0.586297	2714	3861	0.587224	1654	2782	0.627142
rps4	1052	918	4949	0.843532	555	3193	0.851921	0.846802	923	2960	0.762297	1122	2418	0.683051	0.724505	877	2105	0.705902	1320	3844	0.744384	0.730297	840	8270	0.907794	2274	8024	0.77918	293	6088	0.954082	678	10754	0.940693	5932	7580	0.560983	3224	5174	0.616099	2228	4308	0.659119	1382	3051	0.688247
rps4	1057	839	5014	0.856655	611	3131	0.836718	0.84888	655	3185	0.829427	970	2510	0.721264	0.778005	687	2243	0.765529	941	4160	0.815526	0.797286	1027	8077	0.887192	2609	7666	0.746083	464	5905	0.927147	1010	10405	0.91152	6093	7376	0.547628	3499	4884	0.582608	2413	4120	0.630644	1578	2852	0.643792
rps7	-217	2844	3038	0.516491	2096	1296	0.382075	0.467328	2042	2214	0.520207	2047	1405	0.40701	0.469512	2411	1186	0.329719	3314	2182	0.397016	0.370395	5328	1243	0.189165	4027	1199	0.22943	4443	459	0.0936353	5634	842	0.130019	7957	2427	0.233725	9670	3875	0.286083	7736	2425	0.238658	3303	1016	0.23524
rps7	-206	5314	652	0.109286	3177	261	0.0759162	0.0970863	3751	645	0.146724	3190	359	0.101155	0.126369	3440	312	0.0831557	5262	460	0.0803915	0.0814862	6494	140	0.0211034	5148	142	0.0268431	4890	43	0.00871681	6469	82	0.0125172	10082	407	0.0388026	13192	512	0.0373614	9855	386	0.0376916	4201	133	0.0306876
rps7	-162	6216	119	0.0187845	3594	49	0.0134505	0.016837	4807	412	0.0789423	4030	234	0.054878	0.0681219	4463	188	0.0404214	6691	317	0.045234	0.0433142	6921	67	0.00958786	5571	79	0.0139823	5200	40	0.00763359	6972	33	0.00471092	10945	171	0.0153832	14236	211	0.0146051	10718	130	0.0119838	4337	57	0.0129722
rps7	332	45	493	0.916357	37	280	0.883281	0.904094	922	5201	0.84942	753	4139	0.846075	0.847935	877	4286	0.830138	1256	6754	0.843196	0.838078	52	545	0.912898	61	578	0.904538	35	512	0.936015	65	626	0.905933	252	850	0.771325	304	969	0.761194	234	722	0.75523	47	198	0.808163
